# Supplementary material for: Proteomic insights into extracellular vesicles in ALS for therapeutic potential of Ropinirole and biomarker discovery
Source: Inflamm Regen. 2024 Jul 12;44:32. doi: 10.1186/s41232-024-00346-1 (PMC11241965; doi:10.1186/s41232-024-00346-1)
Supplement: Supplementary file 1 — Supplementary Material 1. [file 41232_2024_346_MOESM1_ESM.xlsx]

## Sheet: overall
	SALS	Control
n	20	10
Age, years	65.6(59.25-73.5)	54.9(53.00-55.75)	P <0.001
Female, n(%)	7(35%)	5(50%)	P = 0.6926
Race, Japanese	20(100%)	10(100%)	P > 0.9999

## Sheet: patients_with_SALS
status	age	sex	drug_group	Race
SALS	60s	M	ROPI	Japanese
SALS	60s	F	placebo	Japanese
SALS	70s	F	ROPI	Japanese
SALS	50s	F	ROPI	Japanese
SALS	70s	M	ROPI	Japanese
SALS	70s	M	placebo	Japanese
SALS	60s	M	placebo	Japanese
SALS	70s	M	ROPI	Japanese
SALS	40s	M	ROPI	Japanese
SALS	60s	F	placebo	Japanese
SALS	60s	M	ROPI	Japanese
SALS	50s	M	ROPI	Japanese
SALS	70s	F	placebo	Japanese
SALS	70s	F	ROPI	Japanese
SALS	50s	M	placebo	Japanese
SALS	40s	M	ROPI	Japanese
SALS	70s	M	ROPI	Japanese
SALS	70s	F	placebo	Japanese
SALS	70s	M	ROPI	Japanese
SALS	70s	M	ROPI	Japanese

## Sheet: controls
status	age	sex	race
HC	50s	F	Japanese
HC	50s	F	Japanese
HC	50s	F	Japanese
HC	50s	F	Japanese
HC	50s	F	Japanese
HC	50s	M	Japanese
HC	50s	M	Japanese
HC	50s	M	Japanese
HC	60s	M	Japanese
HC	50s	M	Japanese
