# Supplementary material for: Proteomic insights into extracellular vesicles in ALS for therapeutic potential of Ropinirole and biomarker discovery
Source: Inflamm Regen. 2024 Jul 12;44:32. doi: 10.1186/s41232-024-00346-1 (PMC11241965; doi:10.1186/s41232-024-00346-1)
Supplement: Supplementary file 2 — Supplementary Material 2. [file 41232_2024_346_MOESM2_ESM.xlsx]

## Sheet: degs
serum_detected_proteins_list	CSF_detected_proteins_list	CSF_increased_in_SALS	CSF_decreased_in_SALS	Serum_increased_in_SALS	Serum_decreased_in_SALS	CSF_increased_in_ROPI	CSF_decreased_in_ROPI	Serum_increased_in_ROPI	Serum_decreased_in_ROPI	CSF_increased_overtime_in_placebo	CSF_decreased_overtime_in_placebo	Serum_increased_overtime_in_placebo	Serum_decreased_overtime_in_placebo	CSF_SALSspecific	Serum_SALSspecific
P04114	Q04446	P09543	Q04446	P04114	Q9Y490	P62987	Q9BUD6	P01889	P0DOX7	P23396	P25325	P01024	P04114	Q8NFC6	O95498
P01024	P31946	Q8TE99	P63104	P0C0L5	P21333	P20073	O43916	P04406	P07225	Q99798	Q01518	P0C0L5	P35579	Q92608	P22352
Q9Y490	P62258	Q96BZ4	P10809	P0C0L4	P35579	O95782	Q9NZK5	Q15746	Q8NDA2	Q13023	Q06481	P0C0L4	P18206	P54764	Q5M775
P21333	P61981	Q9NZK5	O15144	P06396	P18206	P63000	Q9ULZ9	P35590	P36955	P00325	P05067	P06396	P12259	P02745	P11047
P35579	P63104	P05141	P59998	P12111	P12814	Q15257	Q96MK2	P35579	P00736	Q495W5	P16157	P12111	P35908	P43251	Q13790
P0C0L5	P09543	Q12802	P49588	Q06033	P01031	P29972	Q7L0X0	Q8N9U0	Q14520	P04217	P20073	Q06033	Q86YZ3	P01834	Q9UPZ6
P0C0L4	P35998	Q10469	Q09328	P19823	P02671	O75223	P02647	Q8N128	P20774	P08697	P02654	P11277	P26038	Q96FE5	P01834
P06396	Q8TE99	P01011	P12814	P19827	P02647	P11233	Q8WXD2	O00139	P15907	P35475	P17858	P19823	P00488	Q9UIQ6	A0A0J9YX35
P12111	P25325	P01009	O43707	Q14624	P06727	P62826	Q10567	Q70J99	Q7L7X3	Q9UJ37	P07384	P02549	P16157	Q6P9A2	Q8WUA8
P15924	P23396	P04217	P06733	P02649	P60709	P00491	Q7LGC8	P55268	P19823	Q9H6X2	P27797	P19827	P13647	Q9Y2I2	O43829
Q06033	P62081	P08697	Q06481	P05546	P26038	P61106	P21281	Q9H4B7	P19827	Q10567	P00918	Q14624	P02786	Q9H598	P53801
P18206	P08195	Q9NSC7	P05067	P01008	P00488	P46926	Q6UWY5	P06133	Q04637	P63010	P04040	P02649	P01871	Q8NA61	Q96JG6
P11277	P49189	P01008	P08519	P01009	P02751	P35579	Q8NCW6	Q9NV96	A0A075B6H7	P00966	P36222	P05546	P11142	Q6ULP2	A0A0C4DH67
P19823	Q8IV08	P63010	P00966	Q9UK55	O43707	P28072	P42785	Q14574	P13671	P15289	P39060	P01008	P02533	P68032	Q13724
P02549	Q96BZ4	P02647	P35613	Q86YZ3	P68133	P53396	Q96H15	P29218	Q9NPG4	P50895	P14625	P01031	P11021	Q96MK2	P39060
P19827	P10809	O14791	O60909	O14791	Q86UX7	P25325	Q99523	P28072	Q14766	Q8NHY0	P60842	P01009	P02538	P22897	Q13477
P35527	P62899	O95445	O60512	P00734	Q14315	P12814	P05090	O43306	P02766	O60909	Q86UX7	Q9UK55	Q9H4M9	P26927	Q10469
P12814	P62910	Q8ND07	P15907	P02748	P02786	P55072	Q6ZRP7	O15144	P58166	Q13884	P30043	P02671	Q13201	A0A087WW87	O14773
P04264	P52209	P15291	P06865	Q15063	P02768	P07384	Q8NBM8	P41240	P15291	P16278	O75955	O14791	P04406	Q9NS15	P19013
Q14624	O95336	Q96KN2	P22004	P16157	P08514	Q8TCC7	Q96PD5	P62873	P01861	P19835	P11413	P02647	P04259	P04066	Q92764
P02649	P08253	P19022	P27797	P29622	P11142	P04406	Q9UJJ9	Q86YZ3	Q96KN2	P43251	P14314	P06727	P06733	Q5VSG8	Q8WWK9
P05546	Q969T7	Q7LGC8	Q8NCH0	P13647	P04275	Q8IZP2	Q96N16	Q96KP4	P80108	Q9BWV1	P00390	P00734	Q9NZN3	P45877	Q5TF21
P01008	P22303	P16870	Q96IY4	O00391	Q7L576	Q6UWR7	O75096	P25786	A6NH11	Q9Y6N8	P62826	P10909	P02787	O75752	Q9H2A3
P12259	Q13510	Q9Y646	Q9NTU7	Q96PD5	P02675	Q99972	P00738	Q96AC1	P07996	P55287	P69905	P02748	Q15833	Q9NZ08	P05156
P01031	P60709	P52569	P11597	P27169	P11021	Q15149	Q14624	Q8TDL5	Q15063	Q9HBT6	P68871	P02751	P07900	P26992	Q6ZRP7
P01009	O15144	P23435	Q96M91	P08697	P14618	P37837	P10619	Q9Y6E0	P55056	Q9H251	P22626	Q15063	P08779	P49747	P01700
P35908	P59998	Q6UW01	P23528	P01011	Q9H4M9	P27797	Q07092	Q9NTJ5	P20062	P55285	Q02790	P14625	P0DOX6	Q9P2E7	P07451
Q9UK55	Q9NZK5	Q15782	Q13217	P01042	Q13201	P20618	Q08209	Q3V6T2	P01876	P55286	P32119	P29622	P08238	O00754	P14770
P02671	P00568	P10645	P36507	P04278	P04406	P32119	Q9HC38	Q6UX71	P06396	Q96JP9	P30041	P18428	P02730	P43121	O75954
Q86YZ3	Q01518	O43405	Q9NT22	P07225	Q9Y2A7	P05067	P06310	P27824	P02654	O94985	Q13492	O00391	Q15149	Q14563	P02775
O14791	O94910	P12109	P11021	P31327	P23229	P02549	O75663	P62987	P01042	Q96IY4	Q13835	P55058	P20930	P30043	Q9HCU0
P02647	Q8IUX7	Q07092	O15197	P33908	P06733	O75054	Q08378	Q16698	O94766	P14384	P11171	P02768	Q01518	A0A0J9YX35	Q96AP7
P06727	Q9HDC9	P08123	Q8IXL6	P13796	Q9NZN3	P10599	P00739	P12318	Q16851	P49747	P06703	Q6Q788	P55072	P02741	P02724
P60709	P05141	P08572	Q8IWU5	Q92954	O75083	Q8N335	P63104	O94919	P08709	P31944	P00491	P04275	Q8WUM4	P53634	Q969X1
P26038	O00468	P12111	P14324	P00739	Q9UHG3	P25311	P09529	Q14141	P0DOX8	P07339	Q8IZP2	P01023	Q92954	Q16394	Q3MIT2
P00734	Q12802	P02747	P98095	P05154	Q15833	Q7L5L3	Q86VQ3	P22392	O14498	P27701	P11233	P02675	Q02413	Q14055	P02745
P10909	P49588	Q9NZP8	Q13227	P08133	P07900	Q13835	Q99574	P62753	P08319	Q8N3J6	P05060	Q96PD5	P00751	Q9BXJ0	P08962
P00488	P02768	P0C0L4	O75223	P07358	P08779	P15309	P24298	Q86WI1	Q9H8L6	P43121	Q92854	P27169	Q00610	O14522	P01594
P02748	P00352	P0C0L5	Q4G148	P23142	P08567	P23435	Q9Y696	P02788	O75787	Q15782	O75326	P08697	P02679	A5PLL7	Q9Y5E8
P02751	P14550	P07357	P46439	P08571	P11597	P49327	Q9Y5G4	Q12907	P00352	Q9BU40	Q15257	Q9UHG3	P08133	Q6IS24	P51858
O43707	P15121	P07358	P09211	Q15485	Q9H4B7	P35613	Q99969	Q93084	P11586	P26992	P02787	P01011	P0DMV8	Q15223	Q9Y5X9
Q15063	Q04828	P02748	P11216	P02766	Q12913	P62820	P22792	Q8IW75	Q93050	Q14019	Q13126	P01042	P35241	Q9NPH3	P12109
P13645	P00325	P00751	P62873	P05155	P08238	P07477	P01742	Q08554	Q9UBX5	P03951	P11166	P11597	P07384	P42658	Q9BQE5
P68133	P26572	P00746	P0DMV8	P08603	P07437	Q96PZ7	P20774	Q14554	P11150	P02745	Q14515	P04278	O75955	P17405	Q8NCM8
P16157	Q10469	P08603	P11142	O75116	Q15149	P02787	O95897	Q96AP7	O43147	P02746	P02549	P07225	P11171	O43300	Q6S8J3
Q86UX7	Q09328	P31146	P07900	P69905	P67936	P58400	P15291	Q13126	Q9UK55	P02747	P11277	P31327	O60610	O95479	P58215
P14625	P01011	Q9Y240	P08238	P13671	Q01518	P04040	P00338	P35527	Q15582	Q9BXJ0	Q9Y490	P33908	P05023	Q5VUB5	O43147
Q14315	P01009	O43323	Q86YM7	P15144	P68371	P52209	Q02809	Q9BXR6	P62899	P00736	P55072	P13796	Q04695	Q14526	O75563
P29622	P04217	Q9UBP4	Q14520	P05543	Q9Y4D1	O43854	O14793	Q969X1	Q12805	P09871	P54578	P04004	Q15485	Q96S96	Q16769
P18428	O15466	Q9UHL4	P35858	P08519	P55072	P07948	P12277	P08670	Q9UNW1	P06681	P02774	P00450	P10643	Q9UGT4	O95486
P13647	P08697	Q14118	P78385	P00451	Q14644	O00300	Q92626	Q96LM5	P0C0L5	P01031	P25311	P07996	P01860	Q5JTD7	Q8IUK5
O00391	P02765	Q12805	Q16363	Q9HDC9	P04004	P04259	Q12805	P00488	P40197	P13671		Q96IY4	P08575	A0A0A0MS15	P47929
P02786	P01023	O95967	P04156	Q92743	Q8WUM4	Q16851	A0A0A0MT89	P40189	Q06323	P02748		P00739	P15311	P18075	P17612
P55058	P12814	Q9UBQ6	P40926	P01019	Q13418	P24666	P54764	Q9UI42	P01619	P00751		P05154	P69905	P08254	P80188
P01871	O43707	Q16610	O00339	Q96KN2	P27105	Q9UIF9	P58417	P25789	P04278	P00746		Q9Y4L1	P15144	O14773	Q04756
P02768	P06733	P15311	P08493	Q12805	Q13576	P29762	O15069	P17936	P03952	P05156		Q0VD83	P58335	Q6P179	P56537
P08514	P49641	Q06828	Q86SF2	P46940	O15144	P30622	P26572	Q71U36	Q6VY07	Q12860		P07358	P08519	P54803	Q16526
P11142	Q9NSC7	Q8TC84	Q92692	P08319	Q02413	Q9Y639	Q8N3T1	P15924	Q13477	Q02246		P23142	P04439	P13797	Q96P63
Q6Q788	Q8TCU4	P23142	Q9NQS3	Q13093	P00751	P05060	P10586	Q96C24	P04196	Q8IWV2		P40197	P02545	Q08378	O60240
P04275	P51693	Q6MZW2	P29120	P09525	Q00610	P54578	Q9UN70	P49411	P02747	O95741		P08571	P78371	Q9NT68	Q9BRK3
Q7L576	Q06481	Q5H8C1	Q9UM47	Q86U17	Q9Y4L1	P08779	P17936	P13647	P02763	Q9BR76		P06681	P04040	Q8IZS8	P10646
P02533	P05067	P09972	Q14697	Q13835	P02679	Q16610	Q2UY09	P49795	O60749	P02741		P02766	P07237	Q15904	P38571
P01023	O95841	Q9H9S5	P18669	P04196	P16284	Q99623	Q96KN2	P63010	P01011	Q9Y240		P0DOX5	P07355	P38571	Q14623
P02675	Q9UKU9	Q6ZMI3	Q13835	P15291	Q9Y613	Q06481	P21810	Q9UIA9	Q8WXH0	Q9UBG0		P35858	Q93084	P47972	O00139
Q96PD5	P01019	Q16769	Q9NRA1	Q99536	Q9HBI1	P54652	Q99519	Q16555	P0C0L4	Q7Z408		P05155	Q14254	P01700	Q08378
P11021	P16157	P22352	O75051	Q9H6X2	P0DMV8	Q86YD3	Q10471	Q13464	O14618	Q9H1C7		P08603	O75558	P01033	Q5SQ64
P14618	P04083	Q9NX62	Q8IXK2	P20062	P30101	Q8TCU4	Q7LFX5	P18085	Q99816	Q8TEA8		P01859	Q15404	Q9BXP8	P48735
P02538	P50995	P00738	Q9UHG3	Q9UNW1	P35241	Q14515	Q641Q3	Q9BXK5	Q969T7	Q14126		Q16851	P02788	P06280	Q15208
Q9H4M9	P07355	P48723	P07737	P04003	P05106	P00742	O75063	Q9H0E2	P00746	P53634		P13671	P36871	O60469	P01597
Q13201	P09525	P02790	Q14914	Q9H2K8	P11215	Q92820	Q8N2Q7	Q9Y376	A0A0B4J1Y9	Q8N7E2		P05543	P46940	Q53H76	P04632
P04406	P08758	O60243	P28074	Q9NPG4	O75955	Q04760	P01599	O95834	P02760	O75354		P00738	P50990	P11166	P47755
P27169	P08133	P05546	Q96IU4	P00915	P07948	Q9NS00	P59998	Q92600	P01859	Q9Y6C2		P00451	P50570	Q9UFW8	P48594
Q9Y2A7	P20073	P62805	P30101	P68871	P17301	Q99497	Q16363	P16152	P02746	Q9NZ08		Q9HDC9	Q08188	Q9NZ94	P17213
P23229	Q9H6X2	P04439	P07237	Q03167	P63104	Q96G03	P04275	Q562R1	Q3LXA3	Q6P179		Q15582	P08758	P60033	Q96H15
P06733	P01008	P01860	Q8IZP2	O75356	P06681	Q504Y0	Q14774	P05089	Q92608	Q9BS26		Q8TDL5	P09525	P80748	Q15049
P08697	O95782	A0A0B4J1U7	P14618	Q15166	P05023	Q12802	O43300	P07355	P28676	Q9UNN8		Q01082	Q08431	Q5BLP8	A0A075B6K5
Q9NZN3	P63010	Q6UXK2	P61106	Q4LDE5	P06576	P02774	Q13093	Q9NP72	P05154	Q5JZY3		Q92743	Q08554	Q9P2K8	O43306
P02787	P02647	O14498	P10586	P02760	P50995	Q08431	P05413	Q6P4A8	P00966	P54762		P01019	P20073	O43155	P58107
O75083	P02652	P09529	Q15262	P26572	P61160	P47929	Q9NRB3	P58335	A2NJV5	P00533		Q96KN2	P04083	Q8N3G9	Q9UBX1
Q9UHG3	P06727	P29218	Q9HB40	P00747	P0DOX5	D6RBQ6	O00499	P31150	A0A0B4J1U7	O43909		O60664	P04899	Q15303	Q92600
Q15833	P04114	P49441	P52565	P19652	P35858	A0A0J9YXX1	Q16658	P29401	P01116	Q16658		Q12805	P10809	P55285	Q9HBI0
P07900	P05090	Q14213	P05060	Q7L7X3	P04075	P60842	P43121	P35908	Q9BY76	Q5H8C1		P80108	P48740	Q8TEA8	Q16610
P01011	P02649	P40189	Q13214	P10586	Q16851	P06702	Q9P2S2	Q13637	P08697	P54803		Q07960	P41226	O75144	Q8IXL6
P08779	O14791	Q9Y6N6	Q8IW52	P11216	P05556	Q8IZ52	Q86YZ3	O00159	P47755	P17931		P08319	P53396	P54753	Q7LFX5
P01042	O95445	Q13449	Q13813	Q9NQ79	P00558	P06744	P00568	P22891	P04217	O60443		Q13093	P29508	P04216	P23141
P08567	P08519	P07195	Q01082	P22792	P61158	P54750	Q99538	P01236	P01024	P15104		Q86U17	P07357	Q8IU81	Q9HCC0
P11597	Q96NN9	P10253	Q9HCB6	P40939	P58335	Q9NXS2	Q9UMF0	P23219	P11168	Q16769		P04196	Q9Y5C1	A0A0B4J1Y8	P23276
P0DOX6	P29972	P20774	Q86VQ3	Q9NNX6	P00738	P16157	O95479	P23381	P09871	P36269		P01876	P23634	Q6PCB0	A6NH11
P04278	P00966	P08571	P10599	O95810	P04439	P48147	O00391	P07437	P08571	Q9NU53		Q3LXA3	P55786	Q96LB4	Q8WZA1
Q9H4B7	P17174	Q9H8L6	P35443	P0DOX8	P78371	P11142	P05556	O75874	Q06033	Q13439		P15291	P06737	P48740	Q9NV70
Q12913	Q12797	Q9UNW1	Q86TJ2	P00736	Q71U36	Q8WUM4	Q8N2S1	Q9NQC3	O75356	P62993		Q99536	Q86VP6	P01597	Q8NDZ4
P08238	O14525	O00499	Q15582	P15169	Q14697	P08238	P12110	P06310	P05067	P00738		Q9HCM2	P11166	Q9H3T3	P09529
P07437	O75129	P29966	P68363	P35443	P27824	Q13404	Q8WZA1	P13798	Q53RD9	P00739		Q9H6X2	Q9Y251	O76013	P27930
P02730	P25705	Q9NY97	Q9NYU2	P03952	P04040	P04839	Q7L985	P13667	P49908	Q04756		P23381	Q14344	P55287	Q8WZA9
P07225	P06576	Q96PD5	Q6ZVL6	Q96CX2	P22694	P17858	P16870	Q4KMP7	P35443	P08581		P20062	P62834	P06310	P17252
Q15149	Q9NP58	P51674	P13611	P02042	P07237	Q6ZVL6	Q6UW01	P07988	P22352	P26927		Q9UNW1	P13639	Q96H15	P31151
P31327	O00571	O60462	Q12907	P19320	Q93084	Q14213	P15907	P40925	O00391	P04196		Q96TA1	P00915	Q15768	P30825
P33908	Q8NHQ9	Q9H173	Q9H1B5	P02652	Q8TDL5	Q14393	Q5VSG8	P49755	P01860	Q8NEZ4		P04003	P38606	Q9P2J8	Q9UI42
P67936	Q8ND07	Q86UD1		P00742	Q14254	P06733	Q9NPH3	P01031	Q15722	Q86YZ3		Q9NPG4	P49368	Q7Z7M8	Q9UHD4
P20930	P98160	O95428		P15907	P68366		P01860	P62191	Q96IY4	Q9Y6R7		P35542	P05089	Q08345	Q15517
Q01518	P35613	P36955		P26639	Q15404		Q9NY97	Q9HA64	Q14254	P0DOX2		Q03167	Q96G03	Q8N126	P35625
P68371	Q8NES3	P05155		Q13177	Q01082		Q8IV08	P31944	Q9NRA2	P0DOX3		P01861	P68871	O95897	P98095
Q9Y4D1	Q00973	P05154		P43490	P06753		Q9UEF7	Q6ZVX7	Q96PD5	P0DOX5		P01834	Q93050	P55083	Q7Z7M8
P13796	P15291	Q8IUK5		P22735	Q70J99		Q8IZP7	O75390	P07477	P01876		P0DOX7	P50395	Q9HBT6	Q15375
Q5D862	O60909	Q6UX71		P08185	O60664		Q9UP79	Q15149	P62942	P01859		O95445	P19971	A0A0C4DH67	P13716
P55072	O60512	Q7Z5L7		O00161	P29350		O15240	P22735		P01861		O75356	Q00013	P01599	Q5JSH3
Q14644	O43505	Q8N3T1		Q8TF42	P36871		A0A087WSY4	Q8IVB4		P23083		Q15166	P31944	O75335	Q9H0E2
P04004	P02749	A0A075B6H7		P51884	Q07960		Q9BZR6	Q14697		P01743		Q4LDE5	P16452	Q9NRB3	O94886
Q8WUM4	Q562R1	Q9UN36		Q9UGM5	P50990		P23142	P31025		A0A0B4J1V2		P02760	P0DOX2	Q9Y2V7	P01599
Q13418	Q96KN2	Q9ULP0		P04070	P06744		P04217	Q09666		P01768		P11586	Q9BWP8	A0A087WSY6	O95954
P00450	P15907	Q9UN70		Q01970	Q9NY65		Q00973	Q8N1N4		A0A0A0MS15		P32119	P37837	Q96DA0	P08708
P27105	P06865	P51153		Q9Y230	Q27J81		Q8NET8	P17174		P01780		P26572	O00602	Q8TAB3	Q8N5J2
Q13576	P07686	P23468		P02746	P12931		P08603	P21796		A0A0C4DH34		P00747	P48594	Q9HCM2	Q8N128
P07996	O00462	Q13332		P33176	O15031		P05141	P12429		A0A087WSY4		P19652	P17858	P06732	O00481
O15144	P21810	Q16849		Q04656	P12429		P17931	P62495		A0A075B6R2		P22352	Q8WWA0	P13727	P00746
Q92954	Q13867	Q96B86		O00560	P50148		Q9H4D0	O43665		A0A0C4DH38		Q7L7X3	P24557	O15069	O75326
Q02413	O60477	O94989		Q9NRY5	P61224		Q15084	Q9BXS5		A0A0B4J1U7		P10586	P02743	Q8N4A0	P43251
Q96IY4	P12645	O75711		Q99829	P08758		Q9BXJ0	Q9NYU2		P01834		P11216	Q9H0U4	Q00169	A0A0C4DH68
P00739	P22003	Q6UXD5		O00748	Q14008		Q5H8C1	P35813		A0A0A0MT89		Q9Y210	P61204	O60449	Q9NRY6
P00751	P22004	Q53EL9		A0A0B4J1V0	P25705		Q63HQ2	P49368		P0DOX7		Q9NQ79	P48643	Q9H2E6	P55268
P05154	Q96GW7	Q99985		P02654	Q08431		Q14C87	P20618		P01599		P04180	P35237	Q8N0V4	Q03692
Q00610	Q8IZJ3	P35542		Q5XPI4	P55160		P20742	P02533		P01597		P22792	P60842	Q8N0W4	P01601
Q9Y4L1	P04003	P02743		P49747	Q05193		P61916	Q96QA5		A0A0C4DH67		P05090	P30041	P01701	O94766
P02679	Q9HCU4	Q9H156		Q9NZP8	P20073		P42263	Q08188		A0A087WW87		P08709	P05164	Q04756	Q09328
P16284	P55289	O43147		Q04637	P31946		O94910	P23368		P01619		P00966	P17987	P39059	P40967
Q9Y613	P55290	P54709		Q9UBX5	P04083		P01780	Q9H173		A0A0A0MRZ8		Q14766	P51572	P42263	P0DTE1
P08133	P19022	Q8WVQ1		P06331	Q16181		P00450	Q92496		A0A087WSY6		Q8NDA2	Q13867	P05062	Q5VU97
Q9HBI1	P54750	Q9UKG4		P23458	P04899		P49641	Q92542		A0A0C4DH25		Q8WUA8	P04843	Q9NZU0	Q9NY15
P0DMV8	Q12791	P11168		Q86UD1	Q9ULV4		P08571	Q3SY84		P06312		P0DOX8	P08195	Q92832	Q08830
P30101	Q9Y376	Q99523		P04062	P29401		P01034	Q7Z6K1		P0DOY2		P00736	P61106	Q01469	P46934
Q0VD83	P27824	Q9NY15		A0A0C4DH34	Q3LXA3		P04439	Q05209		P01703		P15169	P22061	A0A0B4J1Y9	Q8NBZ7
P07358	P07384	O00391		P61764	Q6YHK3		Q9Y6N8	P51790		P01700		P35443	P04424	P14384	P03971
P35241	P27797	Q6ZRP7		Q9NR34	P30740		Q9P121	Q8N5J2		P01701		P03952	P27348	Q9ULZ9	A8K2U0
P05106	O94985	Q8TAQ9		P08865	P10809		O95428	P42680		A0A075B6K4		O75787	P01137	A0A0C4DH36	O43157
P23142	Q9H4D0	Q4LDE5		Q8NCH0	Q04917		P41271	P14780		P01714		Q08257	Q9NNX6	O15041	Q96S97
P40197	Q9BQT9	O00560		Q9Y663	P53396		Q5VUB5	P01040		P80748		Q96CX2	P98160	Q96EU7	P10253
P07384	P10644	Q7Z6K1		P23396	P22314		O15020	P25311		A0A075B6I9		Q10469	P0DOY2	Q9Y644	Q86SQ4
P11215	Q8NCH0	P07996		Q7Z5R6	P23381		P01008	Q7Z5P9		P0DOX8		P09871	Q06187	P01709	Q8WVM8
O75955	Q7LFX5	P05543		Q92608	Q9Y5C1		Q14894	P61247		Q8N6C5		Q16706	P07093	Q8N6C5	P39059
P07948	Q7LGC8	Q03167		O14498	Q01813		P22004	Q9NRA1		Q8N436		P55056	Q15084	Q14435	Q9BYE9
P17301	Q9ULX7	Q01995		P11717	P23634		Q9NR34	O14818		Q13308		P06858	P00352	P50895	Q15848
P11171	O75493	Q6IEE7		O14618	P55786		Q15198	P06132		P08476		P02652	P50991	P01602	P34913
P08571	P16152	P02766		Q53RD9	Q7KZF4		Q14004	P13645		Q06033		P15907	Q9NYU2	Q8TD84	P35052
O60610	Q96IY4	Q6UX72		P14151	Q96TA1		P31321	Q9Y5S2		Q14624		Q06323	O75874	P98153	P40121
P63104	O75976	P18206		P01742	P61981		P13671	Q96QK1		Q9NPH3		P12883	Q99832	Q06418	Q9Y3I1
P06681	P16870	P07225		Q9UN37	P06737		A0A075B6R2	P13489		P40189		Q13177	P54920	Q9NQ36	A0A0C4DH36
P05023	P15169	Q8NBI6		Q15722	P07195		Q14126	P43121		Q96N16		P49908	P00918	Q7L985	Q8NG11
Q04695	P22792	Q05996		Q6VY07	O00159		P18850	P00491		Q9UBX7		P43490	P37802	Q9Y2Z4	Q99685
P06576	Q9Y646			P06312	P18054		P48723	P10619		P08779		P58166	Q9NP58	Q9UP79	Q9UK58
P50995	Q9NQ79			O60669	Q96C24		Q9UBX7	C9JN71		Q9UEF7		P05156	P07360	P16278	P07203
P61160	P31944			Q9Y3P8	Q13464		O60245	Q9UEY8		O00292		Q9Y274	Q8IWE2	P29323	Q14392
Q15485	P04040			P25685	P11166		P00533	Q9C075		Q9ULH4		P39060	P02042	O60928	P19021
P02766	P07858			P07477	Q9Y251		Q0P6D2	O43150		Q8N0V4		P08185	P68104	Q9NZU1	P02763
P0DOX5	P07339			Q9ULC0	P62258		Q68BL7	Q7Z794		Q9NZU0		P00740	P51148	P01714	Q6UWL2
P35858	Q9UBX1			P62899	Q14344		Q96LB4	Q8NEU8		P18428		P02656	P16070	Q8NBM8	Q684P5
P05155	Q9UBR2			Q3V6T2	P11413		P62993	P17612		Q9NZR2		P51884	P19320	Q9H5Y7	Q8IW75
P10643	P52569			Q96SB3	O14672		Q99435	P46459		O75096		Q9UL46	Q9UBW5	P80188	P05062
P08603	P11717			P62910	P11169		P03951	P60981		O60449		P14543	P09543	P61916	Q9UM47
P01859	Q6YHK3			Q5SYB0	P38606		P27824	P28066		Q96GV9		Q9UGM5	Q7LDG7	Q14004	P60981
O75116	Q13740				P49368		Q9H7Y0	P09972		P22897		P02790	P02741	P55286	Q9BXS5
P01860	P21926				Q96G03		Q9BXJ4	Q16891		P48740		O14656	P62820	Q9HCL0	P21291
P04075	Q8N3J6				P23528		P03952	Q9NZQ3		P10721		P06756	P00742	P21589	Q9BX10
P08575	Q8NFZ8				Q93050		P54289	P04264		P08582		P36955	P51149	Q9NP92	Q9NP72
Q16851	Q8WUJ3				P01861		Q86VZ4	P61626		Q9UJH8		O00468	Q9H173	Q99542	A0A0C4DH38
P15311	P29762				P50395		Q9P2J8	Q01970		O00499		P11150	Q8N392	P47929	Q8IWL2
P05556	P23435				O00429		Q99798	P04843		P15586		P09529	P14780	P31321	P14314
P69905	Q6UW01				P19971		P02760	Q9BRK3		Q8NCW5		Q9UKX5	P61225	Q86UN3	Q9NPC4
P00558	Q9NTU7				Q00013		O95445	P09327		P48163		Q8WVM8	O94804	Q9H251	Q16539
P13671	P00450				P18433		Q9HCU4	Q8IZ83		Q9Y2A7		Q8IXL6	P46459	Q5T0U0	Q14019
P61158	Q7LBR1				P49588		Q9NY47	Q13867		Q96SB3		Q9Y230	P61006	Q12931	Q9BRG1
P15144	Q9BWS9				P31146		P51805	Q02413		P13591		P01780	O00187	Q9HAT2	Q4G0F5
P05543	Q15782				P0DOX2		O60469	Q8IWE2		P32004		P02746	O43866	P35030	P14868
P58335	O00299				P16671		P47972	P40926		Q9NZ94		P23141	P30153	O75077	P42680
P08519	Q9Y696				Q9BWP8		O00142	A0A0J9YX35		Q8N0W4		P05121	P20020	P31151	P46109
P00738	Q96NY7				P37837		P0DOY2	Q99497		Q15818		P12109	P05107	O60281	P28845
P00451	P11597				P31150		A0A0B4J1V2	P10599		O60462		Q6UX71	P02765	Q9HD45	P06850
P04439	Q6UVK1				Q16555		Q9BYH1	Q96P63		Q9P121		Q13790	Q96P63	P00813	P42574
P02545	Q8IZ52				P24557		P07602	Q6KB66		P80188		P50225	P08311	Q9P032	Q9NY97
P78371	Q9H2X0				P52907		A0A087WW87	Q9NV70		Q14112		Q99829	Q8WWZ8	Q9BRR6	P61201
Q71U36	Q9BU40				O15143		Q01995	Q13094		O95897		Q9UJU6	P40227	Q9UIV8	Q5VY43
Q14697	P10645				Q9H0U4		Q969P0	Q96G03		Q02818		Q16610	P62805	P50453	Q6P4A8
P27824	Q96M91				P19367		Q9H173	Q99747		P19338		P16870	O15400	Q14019	Q96AX2
P04040	Q00610				P61204		O60242			P23515		Q14165	P20701	Q9UFP1	O00587
P22694	P10909				P48643		P10643			Q99650		O00748	Q08380	O75326	Q8IU68
Q9HDC9	Q15846				Q9NVA2		Q58EX2			Q14982		Q9H8L6	P13497	P98155	P48723
P07237	P00740				P35237		Q4G148			O95394		P11047	Q8TF42	Q9NS00	Q99719
P07355	P12259				P60842		P02747			P05155		P04632	P45974	Q9Y279	P35606
Q93084	P00742				P30041		Q8NEZ4			A5PLL7		P02654	P08670	Q12913	Q8TD55
Q15582	P00748				Q06124		P01019			P05121		P0DOX3	Q92556	Q9NZL6	O60507
Q8TDL5	P00488				P05164		Q9NQ36			P00747		P17655	Q06830	Q13287	P55899
Q14254	O43405				P17987		Q15223			P09619		Q8WZ42	Q9BRK3	Q96JF0	Q9Y5S2
P68366	P23528				P51572		O43909			Q15149		Q13724	Q9BSJ8	P36269	Q9UIA9
O75558	A2RUR9				O00186		P14384			O43157		P49747	O00194	P53004	O94769
Q15404	P12109				P06241		A0A0C4DH36			O15031		A0A0C4DH67	P08754	Q15198	Q17RC7
Q01082	Q99715				Q13867		P23468			Q9ULL4		Q9NZP8	P04070	Q9UJ99	Q86YW5
Q92743	Q05707				Q9UDY2		Q9Y4D7			Q9Y4D7		Q04637	Q9NUQ9	Q15166	Q53H76
P02788	Q07092				Q16891		Q5JS37			Q8NCW6		P46379	P53004	Q9Y2G5	P60891
Q70J99	P39060				P04843		P10909			P20742		P04217	P50895	Q9Y3S1	Q96N64
P01019	Q2UY09				P08195		Q7Z7M9			A0A0C4DH36		O94766	Q99623	P27701	P00568
Q96KN2	P08123				P61106		Q96GD0			A0A075B6H7		Q9NY33	Q13200	Q70JA7	P27701
O60664	P08572				P19086		P54803			Q15113		Q9UBX5	O14818	Q9Y2C2	P03950
Q12805	P12110				P22061		Q14232			Q12884		Q9NY15	P54577	Q6GTS8	Q96BZ4
P80108	P12111				Q4KMQ2		Q9Y5F6			P02760		P49641	Q96QK1	A0A0C4DH31	Q00722
P29350	P02746				P47756		Q8WVQ1			O60888		P02763	Q15907	P08397	P01034
P36871	P02747				P04180		P26038			P49257		Q13477	P61019	Q7Z6R9	P11226
Q07960	Q9BXJ4				P50552		P01709			Q9Y6F9		P78539	P17213	Q96GD0	Q92820
P46940	Q9BXJ3				Q562R1		Q15782			Q92954		P02655	P11233	Q9NS84	Q96Q06
P08319	P00736				Q9H223		Q13884			Q8TDW7		P21796	Q658P3	P07711	Q9BXK5
P50990	Q9NZP8				P10644		O43405			Q9Y5G8		Q9GZZ9	P23368	P54756	Q14108
P06744	P09871				Q8NI99		Q9BTY2			Q9Y5G4		P43652	P61020	P01743	P16152
Q27J81	P06681				P04424		P06727			Q08174		P06331	Q9UIQ6	Q96MM3	Q9Y646
P12931	P01024				P00338		P42262			O14917		P02774	Q96PL5	Q9Y6N8	P21399
O15031	P0C0L4				Q14766		Q6UX71			O95206		P55103	O60749	P52849	O95834
Q8N1N4	P0C0L5				P27348		A0A075B6K4			P61018		Q9BXD5	Q9C0C9	Q99650	P26927
P50570	P01031				P01137		P08185			Q15303		Q8NBZ7	P07339	O00587	P17858
Q08188	P13671				Q9NTJ5		O75354			P23467		P20774	Q16778	P23083	Q8TDZ2
Q13093	P10643				P60174		Q13023			Q15262		P28676	P20340	P0DJD7	Q5JU69
P12429	P07357				P00491		P09104			Q6NW40		O00231	P14868	Q99541	P32942
P50148	P07358				P52209		P46459			Q99969		O95747	Q9BZQ8	P24592	P19237
P61224	P07360				Q14974		Q9NPR2			P02753		Q8NDZ4	P09104	O60242	O43291
P08758	P02748				P98160		P27701			P31153		P21695	Q5QNW6	Q5HYA8	P62495
P09525	P00751				P41240		P49257			Q53EL9		Q96RP7	O43150	P08709	O95372
Q14008	P00746				Q06187		A0A0A0MRZ8			Q99985		P28074	O00560	Q99624	Q9UKV8
Q86U17	P08603				P07093		P07195			Q9C0C4		A6NH11	Q12907	P11362	Q13153
P25705	Q12860				O75369		Q5SYB0			Q9H2E6		P02749	P62826	A0A0C4DH73	O43396
Q08431	Q02246				P07947		Q8TEU8			Q8NFY4		Q86UD1	Q6UXH0	Q8NFL0	P55957
P01889	Q9P232				P50991		P24821			Q9NQ36		P48047	Q9BUN1	Q9H2A3	Q9H269
P55160	Q8IWV2				Q9NYU2		Q96MK3			Q8IX30		Q04756	P13716	Q99941	Q9BWD1
Q6KB66	Q9UQ52				P42892		P39059			Q9H5Y7		P02747	Q9NRY5	Q11206	Q14213
Q08554	Q9UHC6				P62937		P60033			P05026		Q9NR34	P22891	Q9BZS1	Q13315
Q05193	Q9BZ76				P52566		Q96C12			P55011		Q6EMK4	P25786	O60513	P62834
P20073	Q9C0A0				O75874		Q9HCM2			Q9UKG4		Q13217	Q9BR76	Q9C0C4	O14657
P31946	Q8WYK1				Q99832		Q8NES3			Q99523		P08865	P40926	P31947	P10619
P04196	P31146				P54920		O95741			Q92673		Q15365	P06310	Q5VW36	Q9H0B8
P04083	Q9BR76				P00918		Q8N7E2			P63208		Q8NCH0	B0I1T2	Q96JB6	O75340
P01876	P08185				P37802		O60568			P17405		Q9Y663	O43488	Q92747	P15153
P04899	P12277				P11234		A0A0B4J1U7			Q9HCB6		O00592	P27487	P58335	P49591
P29401	Q9Y240				P31939		Q9NSC7			P08254		Q92608	Q8NBI5	Q9BWV1	P17900
Q3LXA3	Q9UBG0				P48426		P02452			Q9UGT4		O14498	Q9P2B2	Q13023	P08913
Q6YHK3	Q96PZ7				P13667		P10745			Q4LDE5		P01701	Q9NR31	Q8IUG5	P01236
P30740	Q9NUQ9				Q9NP58		P05106			O00560		P55899	O75636	Q9UF11	P43121
P10809	P01040				P40763		Q6UVK1			Q6NUS6		Q14520	Q9UI42	Q8IWY4	P01718
P15291	P01034				P09327		P35590			P24821		Q9Y3I1	P84085	O95741	Q8IWU5
Q99536	Q9H1C7				Q9Y376		Q13510			Q92752		O14618	P23219	P04424	Q6UY14
Q9HCM2	P04839				P07360		Q96JA1			Q9H0E2		P03951	Q9UQ53	Q8WUA8	Q8N9U0
P48740	P21399				P27797		Q8NBI6			Q01995		Q5JPE7	Q9BTU6	Q6IBW4	Q13126
P41226	P07585				Q15555		Q9NS85			Q14232		Q9HB40	A0A0B4J1V0	Q9UNN8	P55157
Q9H6X2	P81605				P13797		Q8TC84			P40939		Q53RD9	P23284	Q99996	Q13043
Q04917	O43323				P09871		Q9C0C4			P30530		P08637	P11940	P55916	P48507
P53396	Q02413				Q16706		P06681			Q01974		P35221	Q9Y265	P62837	P16278
P22314	Q14126				Q8IWE2		Q96ID5			P09936		P24298	P60660	Q15465	Q96KP1
P29508	P15924				P31948		Q9UN36			Q12965		A0A075B6K4	Q6E0U4	Q9UI42	Q9NRA1
P23381	Q9UBP4				P42229		P05155			P35968		O95498	O75923	Q8J025	Q9Y262
Q07954	P09622				P07737		Q6P179			P98155		Q9UHD4	Q5JWF2	Q8IZJ1	Q9UPA5
P20062	P36957				P51148		Q24JP5			Q9H598		Q9UN37	Q9Y6Z7	Q7Z4L5	O14828
P07357	P09417				P09543		Q15303			Q12907		A0A0A0MRZ8	P08631	P55899	P05067
Q9Y5C1	Q16555				P49407		Q14766			Q6PCB0		P56537	P26641	O75830	O75165
Q01813	Q9UHL4				P55056		Q9UBX1			Q9Y279		P03971	P58215	A0A0C4DH29	P09110
P23634	Q0P6D2				Q7LDG7		Q9H2E6			Q96MM3		P06312	P51153	Q8N960	P34947
P55786	Q9H7Y0				P07359		P09972			Q9P2J8		O43157	P09972	A8K2U0	Q15008
Q7KZF4	Q13217				P62820		P04424					O60669	Q99816	P01704	P40189
Q9UNW1	Q9NS39				P51149		Q13332					Q9BY76	Q99808	P42702	Q92835
Q96TA1	P36507				P28838		Q9P0K1					Q8N423	Q16531	Q9BVH7	Q00973
P61981	Q5VV43				Q9H173		Q08257					P26927	P56199	Q7L2H7	Q86X29
P04003	Q14118				Q9UKE5		Q96HF1					P19338	P09960	O00451	P52306
P06737	Q8N7E2				Q8N392		P33908					Q02083	P42224	Q9H488	P48739
P07195	O75354				Q96KP4		O75493					Q9Y5X1	P35813	P35625	P36269
Q9H2K8	Q13822				Q15019		O60476					P11168	P25311	Q9UPU5	P29144
O00159	Q12805				Q9H479		P0C6S8					P13073	P01619	Q58EX2	Q92496
P18054	O95967				Q9C0H2		Q9HC56					A0A087WSY4	P09211	Q9Y2B1	O75608
Q86VP6	O43854				P61225		Q7Z7M0					A0A075B6H9	Q8NEU8	Q5SW79	O95870
Q96C24	P68104				Q9Y2Q0		P0C0L5					Q96MK2	Q05209	P01703	Q86YC3
P11166	P26641				O94804		Q9UK55					Q9UQE7	O75326	P17813	Q8IVB4
Q9NPG4	P13639				P46459		Q8N6C5					Q8WZA9	A0A0B4J1X5	P35749	Q7L5L3
Q9Y251	Q9Y6C2				O43866		Q14DG7					A0A075B6H7	P81605	Q5VW32	O75635
P62258	Q9BXX0				Q9H939		P05156					Q9BRG1	P11766	P13521	Q96P48
Q14344	Q9NT22				P05771		Q13214					Q3V6T2	P49189	Q9UEF7	Q96F46
P11413	P11021				P30153		Q9Y334					Q8TAQ9	P21281	Q86YT9	Q13228
P35542	Q9UKM7				Q9Y274		Q9H3T3					A0A0B4J1U7	Q8IW75	P23470	Q16836
O14672	P14625				P59998		P01871					P49019	P54578	Q9NR71	Q9BT78
P11169	Q15375				Q9UNF0		P23515					Q96JG6	Q8N9N7	Q9BV94	P01130
P13639	O15197				P02765		Q8N3T6					Q9H2A3	O75695	P54762	Q6DD88
P00915	P00533				Q9Y6W5		Q8IUC8					Q96SB3	Q9UIA9	Q9NU53	Q86TV6
P38606	P60842				P61026		P61018					Q969T7	Q3SY84	Q8WWM7	Q14677
P49368	Q9UBQ6				P08311		Q8IXB1					Q9UPZ6	Q9NV70	Q96FJ2	Q9UNM6
P05089	Q16610				Q8WWZ8		Q9UBQ6					O43147	Q8IWA5	Q96DV4	Q8TDQ7
Q96G03	O94769				Q15746		Q9UKU9					Q8WXH0	Q9BWD1	Q92187	Q8WXI7
P68871	Q8IXL6				P40227		Q86SJ2					Q9Y697	P00746	O75096	P14672
Q03167	Q8IWU5				Q05655		Q9ULH4					P25092	P30613	Q5JS37	Q13098
P23528	P08294				Q13586		Q9HCL0					P27930	P01709	Q92854	Q8N3T1
Q93050	Q504Y2				P02656		Q14982					O95025	P34913	P47755	Q13618
P01861	P15311				P45974		P09936					Q8WWK9	P04839	A0A0B4J1V6	O14980
P50395	P52907				Q9UL46		Q9Y5G8					Q5SYB0	Q13043	Q8IUK8	P55060
O00429	P47756				Q9ULH1		P31944					Q9NTU7	Q13510	Q86SJ2	Q9NZ08
Q7Z794	P14324				P08670		Q12931					Q86SQ0	Q9NV96	Q99798	Q6P1L5
P19971	Q16658				Q92556		Q96GV9					Q9H7N4	P23276	P52797	P03951
P0DOX7	P49327				Q14554		O75787					Q16526	Q15758	Q8IWK6	Q86WB0
O95445	P05413				O75131		O43505					Q96N64	A8K2U0	Q0P6D6	Q15223
Q00013	Q5SYB0				O14656		O94898						P53990	Q969X1	O95428
P18433	Q9UGM5				P06756		P01042						P60953	Q16787	P29218
P31944	P02671				O00194		P30101						P80188	P52943	P48960
P49588	P02675				P18669		P19021						O15357	Q76LX8	Q96C86
P31146	P02679				P08754		O60462						P63010	P35968	Q504Y2
P16452	Q06828				Q14642		P04062						Q99747	P24387	P04156
P0DOX2	P02751				O15145		P0DOX7						Q8NG06	P63208	P0DMM9
P16671	Q8TC84				P53004		Q7Z553						P29966	Q96JP9	Q12884
Q9BWP8	P23142				P55209		P17405						P36507	Q495W5	Q96A65
O75356	P98095				O00299		P52758						Q99497	P20338	P54136
Q15166	Q9UBX5				O95782		Q86UD1						P01833	P54802	Q9GZU7
P37837	Q53RD9				Q99623		Q15768						P49257	Q8IW41	Q16563
P31150	P20930				P00390		Q9H251						A2NJV5	O75487	Q6UX73
O00602	Q5D862				P62987		Q8NCH0						P15153	Q9H2A7	P08123
P24557	P21333				Q6IBS0		Q5JPE7						P49755	Q6P4A8	Q96GQ7
P52907	O75955				Q8IZP0		P18075						Q7Z4W1	Q9UG01	P17813
O15143	Q6MZW2				O14818		Q86YT9						P19440	Q96C12	P10114
P02743	Q8N475				P54577		P12109						Q9UHN6	P05452	P50591
Q4LDE5	Q5H8C1				Q96QK1		Q9HBT6						P04062	Q06124	Q9NVM1
P02760	Q5SZK8				Q15907		P01768						P80723	Q02742	Q86X55
P11586	P04075				P61019		Q9HD45						P01591	P00390	Q5TDH0
P32119	P09972				P33527		P16278						A0A0C4DH34	Q99424	P20339
P26572	Q9H9S5				Q9NRW1		P08572						P08397	P78536	P30085
P00747	Q13227				P11233		P02746						P50502	Q15124	Q4KWH8
P19652	Q96RP7				Q658P3		P15151						Q9BT78	Q9BX79	Q9UNF1
Q9H0U4	O94766				P22695		O14514						P61764	Q16620	Q15691
P19367	P17931				P42356		Q99784						P61421	P04430	Q9P265
P61204	Q08380				P23368		P49908						P24593	Q8NBJ5	P49840
P48643	P09104				Q9Y624		Q9NT99						Q9NZQ3	Q8IZU9	Q8N5C1
Q9NVA2	O75223				Q9Y6E0		P11717						Q9HA64	P15289	Q15172
P35237	P13284				P40925		Q96PX8						P16150	O14656	O75022
Q7L7X3	P17900				Q9UIQ6		O75144						O75340	Q9Y2E5	Q00169
P60842	Q96QA5				P28482		O14594						P01040	Q9UJ37	Q9UJ68
P30041	P06396				P16109		P04180						Q07812	Q12884	Q99523
Q06124	P60983				Q96PL5		O75503						Q02750	O00469	P56192
P05164	P07093				O60749		Q12884						P20618	Q8NHY0	P25092
P10586	Q6ZMI3				P16403		Q15375						Q6P4A8	O75054	O00505
P17987	P46926				P63000		Q5JZY3						O95466	Q9H4F8	P51570
P51572	P11413				Q8N699		P08195						Q96QA5	Q9UN72	P21589
P11216	Q4G148				P08648		P16519						Q13094	Q02487	Q16775
O00186	P48058				Q9C0C9		O95970						Q9HCU0	P35475	O43665
P06241	P15104				P07339		O43323						P13489	P02654	Q9Y3L5
Q92619	Q16769				O60229		P45877						Q10567	Q9ULF5	Q66K74
Q13867	Q9NXS2				P52565		P63010						Q7Z3C6	Q6NUS6	Q00839
Q9UDY2	P22352				O94919		Q9NS98						P30043	Q9BWD1	Q9UI08
Q16891	P46439				P04792		Q6NUS6						Q8NES3	P13473	Q15389
P04843	P78417				P09622		O15466						P10599	O75954	Q7Z7H5
P08195	P09211				P20340		P11597						P23396	Q02790	Q9UHJ6
P61106	P48637				Q9UQ80		P43251						A0A087WW87	Q8IYS5	O43681
Q9Y210	P04406				Q9BZQ8		Q08174						P13798	Q9UBS9	Q92888
Q9NQ79	Q8N335				Q12907		O15394						Q7Z6Z7	Q16563	Q8NBP0
P19086	Q6UWR7				Q8IZ83		Q9UKM7						Q7Z5R6	O75356	Q9UKG1
P22061	P11216				P50453		Q8TEA8						Q13103	Q8N6Y1	O15554
Q4KMQ2	O75063				Q01433		O00468						Q00765	Q8NBS9	Q5JS37
P47756	Q9HC38				P62826		Q6EMK4						Q9H4G4	P51178	Q16512
P04180	P35052				Q6UXH0		Q8IZS8						Q9UEY8	P41271	Q13616
P50552	Q6UWH4				P00387		O00754						P36959	Q9Y5G8	A0AVT1
P22792	Q9NX62				Q9UJU6		P26927						Q9HAV0	Q86U17	Q9NRA2
Q562R1	Q14393				P22891		P09417						Q13098	Q9UKG1	Q9Y5X3
P05090	P62993				P51809		P40121						P11717	Q9Y639	Q15436
Q9H223	P62826				P25786		O95502						P17927	Q8NET8	P22059
P10644	P04899				O15117		Q86YM7						P11279	Q9BX67	Q9H4F8
P08709	P62873				P41250		P01834						Q9NVJ2	Q9C0B6	O60486
P40939	P29992				Q9BR76		P23284						P00568	Q9ULU8	P0C7V7
Q8NI99	Q14774				P06310		Q9BRR6						P27482	O95460	Q96BM9
P04424	P00738				P43405		Q9P2E7						P61247	Q8TDY8	P11274
P00338	P00739				B0I1T2		P09211						Q13126	P13929	Q9BPX6
Q14766	P48723				Q969P0		Q9UM47						P51812	Q9UHG0
P27348	P0DMV8				Q9BX67		Q8NCL4						P62191	P34096
P01137	P11142				Q15286		Q10472						O15126	P11217
P60174	P07900				O43488		Q9BZ76						Q86X29	Q9UM21
P00491	P08238				P62993		P02745						P26599	Q9Y5E8
P52209	Q96RW7				Q8NBI5		P0C0L4						Q15691	Q86XE0
Q9NNX6	P69905				Q9P2B2		Q93063						Q16777	Q13451
Q14974	P68871				Q14165		Q99985						Q9UBX1	P04843
P98160	P02790				Q9NR31		O43173						Q99523	Q9HBA0
P41240	O60243				P23219		Q9H6X2						Q9HBI0	P51610
O95810	Q8IZP7				Q9UQ53		P22061						P22303	Q99805
P0DOX8	P05546				Q9BTU6		Q9Y5I4						P38571	P49593
Q8WWI5	P08581				Q9Y696		O60888						P01116	Q9Y5G9
P0DOY2	Q00839				P23284		Q8NHP8						Q15172	Q9Y3B8
Q06187	P19367				Q9UL25		Q6NW40						Q7L7L0	Q13439
P07093	P04196				P10301		P01876						P84095	Q9BTV4
Q15084	P16403				Q16881		O14786						Q6UVK1	Q13444
O75369	Q16777				P60660		Q6UXD5						P49913	Q6PK18
P00352	Q5QNW6				Q6E0U4		P11047						Q8N128	P78330
P50991	Q16695				Q8WZ42		Q6IS24						P28066	P13693
Q9NYU2	P62805				Q5JWF2		O94985						P07686	O14792
P42892	P04439				Q8NBF2		A0A0C4DH25						P10619	O00764
P00736	Q86YM7				Q9Y6Z7		P0DOX5						P14151	Q9UPQ7
P62937	Q86YZ3				P26641		P04114						P06703	Q13724
P52566	Q14520				Q96AC1		Q9H2X0						P21589	Q7Z5R6
O75874	P00492				P09972		P55268						P12830	Q9Y2J2
Q99832	Q9Y4L1				Q99808		P98160						P00492	O94919
P54920	Q9Y6R7				O75390		Q8IZA0						Q7Z2W4	Q13137
P15169	P0DOX3				Q16531		Q9UHG3						Q9BV20	P40939
P00918	P0DOX5				P56199		Q9Y644						P27701	Q8IWA5
P37802	P01876				P09960		P32004						O15498	Q9BZZ2
P11234	P01859				P35813		Q15904						P07741	Q96BM9
P31939	P01860				P49593		Q9UGT4						Q15722	Q9Y4I1
P48426	P01861				P04217		Q9UHC6						P01700
P13667	P01871				P25311		Q9NQ79						Q16401
Q9NP58	P01742				P01619		Q14697						P25789
P35443	A0A0B4J1V0				P51575		O95460						Q9UH65
P03952	P01780				P09211		A5PLL7						P02775
Q9Y376	A0A0C4DH34				Q05209		P22897						P32189
O75787	A0A087WSY4				Q12846		Q5SZK8						O14786
P07360	P06331				P78417		Q7Z5N4						P01236
Q08257	A0A075B6R2				Q15382		Q9UJH8						P62753
Q96CX2	A0A0J9YXX1				P11766		O94933						P07988
P27797	A0A0C4DH38				Q9NTK5		Q9HCK4						P08493
P13797	A0A0B4J1U7				P49189		Q9UHL4						Q9UBV8
P09871	P0DOX7				P21281		P01861						Q8N5J2
Q16706	A2NJV5				P54578		A0A0C4DH34						Q14773
Q8IWE2	P01619				Q8N9N7		P82987						P13591
P31948	A0A0A0MRZ8				O75695		P22303						O75387
P68104	A0A0C4DH25				Q14156		Q6UXH9						Q6VY07
P42229	P06312				P61586		Q16769						P43121
P07737	P0DOY2				P62873		P22105						Q8IWU5
P51148	A0A075B6K4				Q3SY84		P07737						P12955
P16070	A0A075B6I9				Q16698		P01859						Q9BS26
P19320	P0DOX8				P21926		Q96NI6						P84243
Q9UBW5	Q6UXK2				Q8IWA5		P80748						Q02878
P09543	O14498				P49641		Q9NZU1						P35625
P49407	Q969P0				P25325		P07093						P61081
P55056	Q8N436				Q96FN4		P04066						Q9UI08
P06858	Q6UXH9				P02655		Q8WYK1						P06133
Q7LDG7	Q13308				P21796		P36871						A0A087WSY6
P07359	P09529				P01709		Q08380						P14209
P02741	P29218				Q96CW1		O00533						Q96F46
P62820	P49441				Q96FZ7		Q9Y2G5						P28906
P02652	P17936				Q13510		Q9BXJ3						Q04828
P00742	P35858				Q9NV96		Q7Z3B1						Q8IW52
P51149	P11215				P53990		Q96EU7						Q92692
P15907	P05556				P60953		O14522						Q92600
Q9H173	P05106				P63010		P52569						A0A075B6I9
Q8N392	P19827				P02774		P48058						Q68DH5
Q96KP4	P19823				P16930		Q9H1B5						P28072
Q06323	Q06033				P13224		P05154						P07477
P12883	Q14624				P55103		Q6UX73						P62942
Q13177	Q86UX2				Q5T3F8		Q9NT22						P50591
Q9C0H2	Q9UMF0				P43250		A0A087WSY6						Q9NRA1
P61225	Q14213				P36507		Q9NZ94						O95486
Q9Y2Q0	P08887				P51790		Q16555						Q9ULC0
P49908	P40189				Q4KMP7		Q8IUX7						Q92496
P46459	Q8WYA0				Q99497		Q8NFP4						P62899
P61006	O75874				P28676		Q9P032						P24666
Q14574	Q96N16				P48059		P23083						Q96Q89
O00187	P14923				P49257		P16035						A2RUR9
O43866	Q9UBX7				P30566		Q9Y6N6						Q14242
Q9H939	Q92876				P21695		Q8NFZ4						Q7Z5P9
P43490	P29622				P49755		Q92673						Q96H15
P58166	P13645				P22392		Q12794						Q5HYI8
P05771	P02533				Q15126		Q8N3J6						P19397
P30153	P08779				Q7Z4W1		P01619						Q9BXK5
Q9Y274	Q04695				Q99439		Q13275						C9JN71
P59998	P35527				Q9NQC3		Q9Y6N7						P62910
P20020	P78385				P19440		P0DOX2						Q9HB65
P05107	P04264				P17174		Q6P9A2						Q96LM5
P08185	Q7Z794				O43865		Q8N475						Q8TCU4
P02765	P35908				P80723		Q05707						Q13315
Q9Y6W5	P13647				P02747		P55287						Q9Y5E8
P00740	P02538				P47897		P10253						Q7Z6K1
P61026	P04259				P61421		P09871
P08311	Q86Y46				P24593		Q13740
Q8WWZ8	P05787				Q9NZQ3		Q15262
Q15746	Q14894				Q92542		P14550
P40227	Q96Q89				Q9HA64		Q09328
P62805	P01042				P16150		Q9Y6R7
O00161	Q08431				P35612		P31946
O15400	P02788				P20618		A0A0A0MS15
P20701	Q04760				Q96QA5		O95025
Q08380	P24043				Q13094		P06276
Q05655	Q16363				Q13217		Q9HCB6
P13497	O15230				P13489		Q9Y646
Q8TF42	P07942				P54709		P13591
P02656	P55268				P38117		P14543
P45974	P11047				P30043		Q9Y617
P51884	Q9Y6N6				Q15365		O95206
P06702	O95461				Q8NES3		Q9NZR2
Q9UL46	Q14766				Q9UEU0		A0A075B6H7
Q9UGM5	Q14767				P10599		P52849
Q9ULH1	Q8N2S1				A0A087WW87		P49747
P08670	O00292				P13798		P54762
P02790	O95970				Q00765		P15121
Q92556	Q9ULH4				Q9H4G4		P23467
Q06830	Q6UXK5				Q8NBX0		P40189
O75131	P30740				P13598		Q92823
O14656	Q13449				P17927		A2NJV5
P06756	Q86X29				Q9NVJ2		P26992
O00194	P18428				O75915		Q8TAQ9
P18669	P00338				P51606		P51888
P08754	P07195				P51812		Q9ULB1
P04070	Q86VZ4				P62191		Q9P0K9
Q14642	P51884				O15126		P06312
O15145	Q7L5L3				O75882		P19022
Q9NUQ9	P04062				P26599		P00736
P36955	P11117				Q9UHD8		P05787
P53004	P10253				Q08722		P02751
O00299	P10619				P01116		Q9UIW2
O95782	P42785				Q15762		Q5BLP8
Q01970	P11279				P84095		P18428
P50895	P61626				O43639		Q15818
Q99623	P07333				P49913		Q9BYC5
P00390	P40121				Q9H3N1		O94856
P62987	P04156				P28066		Q53EL9
P54577	P40925				Q9HB40		P48163
Q96QK1	P40926				A0A075B6K4		Q9UKU6
Q15907	Q8NFP4				P00492		Q6PCB0
P61019	Q7Z553				O15498		Q9P232
Q9NRW1	Q7Z304				P07741		P0DOX8
Q9Y230	P33908				Q13637		P22304
Q658P3	O60476				A0A0A0MRZ8		P55291
P22695	Q9NR34				P25789		Q9NZ08
P01780	O00339				P61626		O14525
P02746	O15232				Q16644		P04844
P23368	P08493				O14786		Q8N6Y1
Q9Y624	P08582				P07988		Q02818
Q9UIQ6	P16035				P48509		O60909
P28482	Q9UJH8				P36543		P98155
P16109	Q13228				O60437		O75078
Q96PL5	P20774				Q9BS26		Q96IY4
O60749	P28482				Q9Y5P6		P01023
P16403	P26038				O95866		P08582
P63000	P08571				O43633		P36269
Q8N699	Q9H8L6				Q9BY76		Q14526
P08648	Q7Z7M0				P61081		Q86Y38
Q9C0C9	Q9UNW1				P06133		P12259
P07339	O00499				A0A087WSY6		Q04756
O60229	Q99972				P35030		P51884
P52565	P35579				Q14761		Q9NYQ8
O94919	P29966				P10720		P06865
P04792	Q86SF2				P17936		A0A0C4DH38
Q16778	Q9UJJ9				P62701		Q96BZ4
P05121	Q9NY97				Q8IW52		O14917
P34932	Q96PD5				P21283		Q9UJ99
P20340	P48163				Q9Y5S1		Q86SR1
Q6UX71	P55160				Q92692		Q6UWH4
Q9BZQ8	Q92692				Q9UBF2		Q5VU97
P09104	Q9NQS3				P49795		Q8WUJ3
Q5QNW6	Q92859				Q13492		O75976
O43150	P43146				P13073		P80108
O00560	P13591				A0A075B6H9		Q9UNN8
Q12907	O15394				Q9UQE7		P19835
Q8IZ83	P32004				P62942		P17900
P62826	O00533				Q16659		Q6UXK2
Q6UXH0	Q9ULB1				Q9GZV4		Q8NBJ5
P00387	Q9P2S2				P24666		O15230
Q9BUN1	P58401				Q96Q89		Q14956
Q9NRY5	Q9Y4C0				P57737		Q9Y2I2
P50225	Q09666				A2RUR9		Q8IWV2
Q99829	O14594				Q7Z5P9		P01703
P22891	P29120				Q6ZVM7		P01700
P25786	O94856				Q5HYI8		P55899
Q9BR76	Q9UM47				P19397		Q9NZU0
P40926	Q8N2Q7				Q969T7		Q495W5
P06310	Q8NFZ4				C9JN71		P00746
P43405	Q92823				P13987		P00966
B0I1T2	P51674				A6NMB1		Q92520
Q969P0	O95502				Q9HB65		Q6MZW2
Q15286	Q15818				O95025		O15144
O43488	O14786				Q96LM5		P01024
P27487	O60462				P14678		O43556
Q8NBI5	O15240				Q9NTU7		Q8NCC3
Q9P2B2	Q99574				Q86SQ0		P48740
Q14165	Q9P121				P35590		Q8IXL6
O00748	Q14697						Q8WY21
Q9NR31	P14543						Q15582
O75636	Q14112						Q99715
Q9H8L6	Q5JPE7						Q96FE5
Q9UQ53	Q99784						Q12860
Q9BTU6	Q02818						Q9ULL4
P35613	P19338						Q6YHK3
A0A0B4J1V0	Q9H173						Q9BQT9
P23284	Q6UWY5						Q8NFY4
P11940	Q68BL7						P08253
P02654	Q68BL8						P43146
Q15942	Q9NRN5						P52848
P10301	P23515						Q14563
P0DOX3	Q14982						Q6UXK5
Q9Y265	Q99983						Q8N0W4
P60660	P10451						P04196
Q6E0U4	Q86UD1						Q12907
Q8WZ42	P50897						O15031
O75923	O95428						Q8N0V4
Q5JWF2	Q99497						Q6N022
Q9Y6Z7	P19021						Q16394
P49747	P62937						Q02246
P26641	P23284						P28827
P51153	Q15063						P24043
Q96AC1	Q92626						Q99650
P09972	Q06830						P07942
Q99808	P32119						P78509
O75390	P30041						P09619
Q9NZP8	Q13515						Q9Y4C0
Q04637	P04180						Q14112
Q16531	P30086						Q9UPU3
P56199	P80108						O60449
P46379	O95394						Q92859
P35813	P36871						Q86UX2
P49593	Q96G03						O43157
P04217	P00558						O00462
P25311	P18669						Q9UBG0
P01619	P55058						P01714
P09211	P36955						Q07954
Q8NEU8	Q63HQ2						Q9UQ52
Q05209	Q13835						Q9UKZ4
Q12846	Q9BTY2						Q8N126
A0A0B4J1X5	P03952						Q8N436
P78417	Q16720						Q7Z304
P81605	P05155						Q9C0A0
P11766	P05154						O95841
Q9NTK5	P05121						Q92752
Q9NY33	P00747						Q15063
P49189	P13796						P24387
P21281	Q13093
Q9UBX5	Q9NRA1
P54578	P16234
Q8N9N7	P09619
O75695	Q15149
Q96RT1	P21246
P62873	Q8IUK5
Q3SY84	Q6UX71
P21926	Q9UIW2
Q8IWA5	O75051
P49641	P51805
Q09666	O43157
P25325	O15031
P78539	Q9ULL4
P30613	Q7Z5L7
P02655	P11940
P21796	P01833
P01709	Q10472
P04839	Q86SR1
Q96CW1	Q8IXK2
Q96FZ7	Q8IUC8
Q13510	Q8N3T1
Q9NV96	Q8N428
Q15758	Q10471
P53990	Q7Z7M9
P43652	Q8NCL4
P60953	P20742
P63010	Q9ULR0
P06331	Q9UHG3
P02774	Q96SM3
P16930	A0A075B6H7
P13224	Q9H3G5
P55103	P09668
Q9BXD5	Q15113
Q8NG06	Q02809
P29966	P07737
P36507	Q8WUM4
P51790	P51888
P01833	Q07954
P28676	P48147
O00231	Q8NBP7
P48059	Q9UHG2
P49257	P07602
A2NJV5	Q9P2B2
P21695	Q14914
P28074	P41222
Q7Z4W1	P15309
Q99439	P20618
P02749	P28074
Q86UD1	P28072
Q9NQC3	P11171
P19440	Q96IU4
P04062	P02760
P80723	Q5IJ48
P01591	O60888
A0A0C4DH34	P30101
P08397	Q15084
P02747	P07237
P61764	P49257
P61421	Q92520
P24593	Q99435
Q9NZQ3	Q9UN36
Q9HA64	Q9ULP0
P16150	Q9BZQ8
Q07812	Q8WZA1
P20618	Q8WVV4
Q6EMK4	P06703
O95466	P06702
Q96QA5	Q7Z5N4
Q13094	P56705
Q13217	Q9UK55
P13489	Q08188
P54709	P22061
P08865	Q92954
P30043	P00734
Q15365	Q9Y5I4
Q8NCH0	Q9Y5E5
Q9Y663	Q14517
Q8NES3	Q9NYQ8
P10599	Q9UN70
A0A087WW87	Q9Y5F6
P13798	Q08174
Q7Z5R6	Q96JQ0
Q13103	Q9HC56
Q00765	Q96MK3
Q9H4G4	P00491
Q92608	P55786
Q9UEY8	Q8NHP8
P36959	Q8IZP2
O00151	P14618
P11717	Q08257
P13598	P31150
P17927	P50395
P11279	P35241
Q9NVJ2	P46940
P01701	P63000
O75915	P51153
P51812	P61106
P62191	P62820
O15126	P61019
Q14520	P11233
O75882	P23467
P26599	P08575
Q16777	P23468
O14618	P10586
Q08722	Q15262
P01116	Q13332
Q7L7L0	Q16849
P84095	P78509
Q6UVK1	Q96TC7
P49913	O75787
P28066	Q96B86
Q9HB40	Q9BZR6
Q53RD9	Q99969
P35221	Q9HB40
Q969T9	P10745
P14151	P02753
P06703	P52565
A0A075B6K4	Q07960
P00492	O94989
Q9UN37	Q9Y3A5
O15498	Q9Y6N7
P07741	Q9HCK4
Q15722	Q8WZ75
Q13637	O75711
Q16401	Q96HF1
A0A0A0MRZ8	Q92765
P25789	P05060
Q9UH65	Q8WXD2
P61626	Q6UXD5
P32189	Q9BYH1
Q16644	Q53EL9
O14786	P49908
P07988	Q13214
P48509	Q99985
Q9UBV8	Q9NS98
Q6VY07	Q9H3S1
O60437	Q9NPR2
P06312	Q8NFY4
Q9BS26	Q92743
O95866	Q08209
P84243	P02787
Q9BY76	Q96P63
P61081	P29508
P06133	P35237
A0A087WSY6	P35542
P14209	P02743
Q02083	P27169
Q9Y5X1	P04278
P17936	P10768
Q8IW52	O43173
Q92692	Q99519
P11168	Q96PX8
P13073	Q9H156
A0A075B6I9	Q8IW52
A0A075B6H9	O94991
Q96MK2	O43147
Q9UQE7	Q92911
P28072	P05023
P07477	P50993
P62942	P05026
Q16659	P54709
Q9ULC0	Q08357
A0A075B6H7	Q8WVQ1
P62899	Q9UKG4
Q3V6T2	P11168
Q8TAQ9	Q8TCC7
Q96Q89	Q99523
A0A0B4J1U7	Q92673
A2RUR9	Q14515
Q7Z5P9	Q13813
Q6ZVM7	P11277
Q5HYI8	Q01082
P19397	O15020
Q96SB3	Q9HCB6
Q969T7	Q9BUD6
C9JN71	Q9NY15
Q8WXH0	O00391
P62910	Q6ZRP7
Q9Y697	Q8TAQ9
Q9HB65	P78539
O95025	Q8TER0
Q96LM5	Q4LDE5
Q8TCU4	Q99536
Q5SYB0	O00560
Q9NTU7	Q9Y490
Q86SQ0	Q7Z7G0
P35590	Q92752
Q7Z6K1	P22105
	Q9UKZ4
	Q9P273
	Q6N022
	Q9BZE9
	Q7Z6K1
	Q86VQ3
	P10599
	Q6ZMP0
	P07996
	P35442
	P49746
	P35443
	O00142
	P05543
	Q7L0X0
	Q9H0E2
	O14657
	P37837
	P20062
	Q86TJ2
	P02786
	Q03167
	P61812
	Q15582
	Q01995
	P55072
	P29401
	Q14232
	Q7Z7H5
	Q24JP5
	Q14DG7
	Q8N3T6
	Q14C87
	Q6IEE7
	Q86YD3
	P02766
	P67936
	P07477
	P23381
	P68363
	P68371
	O00300
	Q99816
	Q6IBS0
	Q9Y274
	P07948
	P54578
	D6RBQ6
	P09936
	P62987
	P22314
	Q6UX72
	Q14376
	Q9NYU2
	Q6ZVL6
	Q6UX73
	Q16851
	P19320
	Q6EMK4
	P13611
	Q12907
	P08670
	P18206
	P02774
	P04070
	P07225
	P04004
	P54289
	Q9NY47
	P04275
	P21281
	Q5VU97
	Q8TEU8
	O75083
	Q969T9
	Q8NBI6
	Q86Y38
	Q9H1B5
	Q9H0M4
	Q504Y0
	P25311
	Q05996
