# Supplementary material for: Proteomic insights into extracellular vesicles in ALS for therapeutic potential of Ropinirole and biomarker discovery
Source: Inflamm Regen. 2024 Jul 12;44:32. doi: 10.1186/s41232-024-00346-1 (PMC11241965; doi:10.1186/s41232-024-00346-1)
Supplement: Supplementary file 3 — Supplementary Material 3. [file 41232_2024_346_MOESM3_ESM.xlsx]

## Sheet: CSF
sample	CSF_TARDBP
SALS01_00w	101642
SALS01_24w	120303
SALS02_00w
SALS02_24w
SALS02_48w
SALS03_00w	51414.3
SALS03_24w
SALS03_48w
SALS04_00w
SALS04_24w	91794
SALS04_48w
SALS05_00w
SALS05_24w
SALS05_48w
SALS06_00w
SALS06_24w
SALS07_00w
SALS07_24w
SALS08_00w
SALS08_24w
SALS09_00w
SALS09_24w
SALS10_00w
SALS10_24w
SALS11_00w	187663
SALS11_24w
SALS12_00w
SALS13_00w
SALS14_00w	87143.7
SALS14_24w
SALS14_48w
SALS15_00w
SALS15_24w
SALS15_48w
SALS16_00w
SALS16_24w
SALS17_00w	64145
SALS18_00w
SALS18_24w	92452.4
SALS19_00w
SALS19_24w
SALS20_00w
SALS20_24w
CNTL01
CNTL02
CNTL03
CNTL04
CNTL05
CNTL06
CNTL07
CNTL08
CNTL09
CNTL10

## Sheet: serum
sample	serum_TARDBP
SALS01_00w
SALS01_13w
SALS01_24w
SALS01_39w
SALS02_00w
SALS02_13w	42201.1
SALS02_24w
SALS02_39w
SALS02_48w
SALS03_00w
SALS03_13w
SALS03_24w
SALS03_39w
SALS03_48w
SALS04_00w
SALS04_13w
SALS04_24w
SALS04_39w
SALS04_48w
SALS05_00w
SALS05_13w	19613.8
SALS05_24w
SALS05_39w
SALS05_48w
SALS06_00w
SALS06_13w
SALS06_24w	575878
SALS06_39w
SALS07_00w
SALS07_13w
SALS07_24w
SALS07_39w
SALS08_00w
SALS08_13w
SALS08_24w
SALS08_39w
SALS08_48w
SALS09_00w
SALS09_13w
SALS09_24w
SALS09_39w
SALS09_48w
SALS10_00w	66307.2
SALS10_13w
SALS10_24w
SALS10_39w
SALS10_48w	28794.3
SALS11_00w
SALS11_13w
SALS11_24w
SALS11_39w
SALS11_48w
SALS12_00w
SALS12_13w
SALS12_24w
SALS12_39w
SALS13_00w
SALS13_13w
SALS14_00w
SALS14_13w
SALS14_24w
SALS14_39w
SALS14_48w
SALS15_00w
SALS15_13w
SALS15_24w	38867.3
SALS15_39w
SALS15_48w
SALS16_00w	34533.1
SALS16_13w
SALS16_24w	226707
SALS16_39w
SALS16_48w
SALS17_00w
SALS17_13w
SALS18_00w	43063.3
SALS18_13w
SALS18_24w
SALS19_00w
SALS19_13w
SALS19_24w
SALS20_00w
SALS20_13w
SALS20_24w
CNTL01
CNTL02
CNTL03
CNTL04
CNTL05
CNTL06
CNTL07
CNTL08
CNTL09
CNTL10
