# Supplementary material for: Proteomic insights into extracellular vesicles in ALS for therapeutic potential of Ropinirole and biomarker discovery
Source: Inflamm Regen. 2024 Jul 12;44:32. doi: 10.1186/s41232-024-00346-1 (PMC11241965; doi:10.1186/s41232-024-00346-1)
Supplement: Supplementary file 4 — Supplementary Material 4. [file 41232_2024_346_MOESM4_ESM.xlsx]

## Sheet: CSF
proteins	counts	LogisticRegression	Perceptron	RandomForestClassifier	ExtraTreesClassifier	GradientBoostingClassifier	DecisionTreeClassifier	AdaBoostClassifier	XGBClassifier
O00499	2	FALSE	FALSE	TRUE	TRUE	FALSE	FALSE	FALSE	FALSE
Q9NQS3	2	FALSE	FALSE	TRUE	TRUE	FALSE	FALSE	FALSE	FALSE
P13591	1	FALSE	FALSE	TRUE	FALSE	FALSE	FALSE	FALSE	FALSE
O15394	1	FALSE	FALSE	TRUE	FALSE	FALSE	FALSE	FALSE	FALSE
O00533	1	FALSE	FALSE	TRUE	FALSE	FALSE	FALSE	FALSE	FALSE
Q9ULB1	2	FALSE	FALSE	TRUE	TRUE	FALSE	FALSE	FALSE	FALSE
O60462	2	FALSE	FALSE	TRUE	TRUE	FALSE	FALSE	FALSE	FALSE
Q8IXK2	2	FALSE	FALSE	TRUE	FALSE	FALSE	FALSE	TRUE	FALSE
Q8N3T1	4	FALSE	FALSE	TRUE	TRUE	TRUE	FALSE	TRUE	FALSE
Q9ULP0	4	FALSE	FALSE	TRUE	FALSE	TRUE	TRUE	TRUE	FALSE
Q9HB40	4	FALSE	FALSE	TRUE	FALSE	TRUE	TRUE	TRUE	FALSE
Q9H3S1	4	FALSE	FALSE	TRUE	TRUE	FALSE	TRUE	TRUE	FALSE
Q9NPR2	4	FALSE	FALSE	TRUE	TRUE	FALSE	TRUE	TRUE	FALSE
Q96P63	4	FALSE	FALSE	TRUE	TRUE	FALSE	TRUE	TRUE	FALSE
P29508	4	FALSE	FALSE	TRUE	TRUE	FALSE	TRUE	TRUE	FALSE
P35542	3	FALSE	FALSE	TRUE	TRUE	FALSE	FALSE	TRUE	FALSE
O43173	4	FALSE	FALSE	TRUE	TRUE	FALSE	TRUE	TRUE	FALSE
Q92911	3	FALSE	FALSE	TRUE	FALSE	FALSE	TRUE	TRUE	FALSE
Q8WVQ1	4	FALSE	FALSE	TRUE	TRUE	FALSE	TRUE	TRUE	FALSE
Q04446	0	FALSE	FALSE	FALSE	FALSE	FALSE	FALSE	FALSE	FALSE
P31946	0	FALSE	FALSE	FALSE	FALSE	FALSE	FALSE	FALSE	FALSE
P62258	0	FALSE	FALSE	FALSE	FALSE	FALSE	FALSE	FALSE	FALSE
P61981	0	FALSE	FALSE	FALSE	FALSE	FALSE	FALSE	FALSE	FALSE
P63104	0	FALSE	FALSE	FALSE	FALSE	FALSE	FALSE	FALSE	FALSE
P09543	0	FALSE	FALSE	FALSE	FALSE	FALSE	FALSE	FALSE	FALSE
P35998	0	FALSE	FALSE	FALSE	FALSE	FALSE	FALSE	FALSE	FALSE
Q8TE99	0	FALSE	FALSE	FALSE	FALSE	FALSE	FALSE	FALSE	FALSE
P25325	0	FALSE	FALSE	FALSE	FALSE	FALSE	FALSE	FALSE	FALSE
P23396	0	FALSE	FALSE	FALSE	FALSE	FALSE	FALSE	FALSE	FALSE
P62081	0	FALSE	FALSE	FALSE	FALSE	FALSE	FALSE	FALSE	FALSE
P08195	0	FALSE	FALSE	FALSE	FALSE	FALSE	FALSE	FALSE	FALSE
P49189	0	FALSE	FALSE	FALSE	FALSE	FALSE	FALSE	FALSE	FALSE
Q8IV08	0	FALSE	FALSE	FALSE	FALSE	FALSE	FALSE	FALSE	FALSE
Q96BZ4	0	FALSE	FALSE	FALSE	FALSE	FALSE	FALSE	FALSE	FALSE
P10809	0	FALSE	FALSE	FALSE	FALSE	FALSE	FALSE	FALSE	FALSE
P62899	0	FALSE	FALSE	FALSE	FALSE	FALSE	FALSE	FALSE	FALSE
P62910	0	FALSE	FALSE	FALSE	FALSE	FALSE	FALSE	FALSE	FALSE
P52209	0	FALSE	FALSE	FALSE	FALSE	FALSE	FALSE	FALSE	FALSE
O95336	0	FALSE	FALSE	FALSE	FALSE	FALSE	FALSE	FALSE	FALSE
P08253	0	FALSE	FALSE	FALSE	FALSE	FALSE	FALSE	FALSE	FALSE
Q969T7	0	FALSE	FALSE	FALSE	FALSE	FALSE	FALSE	FALSE	FALSE
P22303	0	FALSE	FALSE	FALSE	FALSE	FALSE	FALSE	FALSE	FALSE
Q13510	0	FALSE	FALSE	FALSE	FALSE	FALSE	FALSE	FALSE	FALSE
P60709	0	FALSE	FALSE	FALSE	FALSE	FALSE	FALSE	FALSE	FALSE
O15144	0	FALSE	FALSE	FALSE	FALSE	FALSE	FALSE	FALSE	FALSE
P59998	0	FALSE	FALSE	FALSE	FALSE	FALSE	FALSE	FALSE	FALSE
Q9NZK5	0	FALSE	FALSE	FALSE	FALSE	FALSE	FALSE	FALSE	FALSE
P00568	0	FALSE	FALSE	FALSE	FALSE	FALSE	FALSE	FALSE	FALSE
Q01518	0	FALSE	FALSE	FALSE	FALSE	FALSE	FALSE	FALSE	FALSE
O94910	0	FALSE	FALSE	FALSE	FALSE	FALSE	FALSE	FALSE	FALSE
Q8IUX7	0	FALSE	FALSE	FALSE	FALSE	FALSE	FALSE	FALSE	FALSE
Q9HDC9	0	FALSE	FALSE	FALSE	FALSE	FALSE	FALSE	FALSE	FALSE
P05141	0	FALSE	FALSE	FALSE	FALSE	FALSE	FALSE	FALSE	FALSE
O00468	0	FALSE	FALSE	FALSE	FALSE	FALSE	FALSE	FALSE	FALSE
Q12802	0	FALSE	FALSE	FALSE	FALSE	FALSE	FALSE	FALSE	FALSE
P49588	0	FALSE	FALSE	FALSE	FALSE	FALSE	FALSE	FALSE	FALSE
P02768	1	FALSE	TRUE	FALSE	FALSE	FALSE	FALSE	FALSE	FALSE
P00352	0	FALSE	FALSE	FALSE	FALSE	FALSE	FALSE	FALSE	FALSE
P14550	0	FALSE	FALSE	FALSE	FALSE	FALSE	FALSE	FALSE	FALSE
P15121	0	FALSE	FALSE	FALSE	FALSE	FALSE	FALSE	FALSE	FALSE
Q04828	0	FALSE	FALSE	FALSE	FALSE	FALSE	FALSE	FALSE	FALSE
P00325	0	FALSE	FALSE	FALSE	FALSE	FALSE	FALSE	FALSE	FALSE
P26572	0	FALSE	FALSE	FALSE	FALSE	FALSE	FALSE	FALSE	FALSE
Q10469	0	FALSE	FALSE	FALSE	FALSE	FALSE	FALSE	FALSE	FALSE
Q09328	0	FALSE	FALSE	FALSE	FALSE	FALSE	FALSE	FALSE	FALSE
P01011	0	FALSE	FALSE	FALSE	FALSE	FALSE	FALSE	FALSE	FALSE
P01009	0	FALSE	FALSE	FALSE	FALSE	FALSE	FALSE	FALSE	FALSE
P04217	0	FALSE	FALSE	FALSE	FALSE	FALSE	FALSE	FALSE	FALSE
O15466	0	FALSE	FALSE	FALSE	FALSE	FALSE	FALSE	FALSE	FALSE
P08697	0	FALSE	FALSE	FALSE	FALSE	FALSE	FALSE	FALSE	FALSE
P02765	0	FALSE	FALSE	FALSE	FALSE	FALSE	FALSE	FALSE	FALSE
P01023	0	FALSE	FALSE	FALSE	FALSE	FALSE	FALSE	FALSE	FALSE
P12814	0	FALSE	FALSE	FALSE	FALSE	FALSE	FALSE	FALSE	FALSE
O43707	0	FALSE	FALSE	FALSE	FALSE	FALSE	FALSE	FALSE	FALSE
P06733	0	FALSE	FALSE	FALSE	FALSE	FALSE	FALSE	FALSE	FALSE
P49641	0	FALSE	FALSE	FALSE	FALSE	FALSE	FALSE	FALSE	FALSE
Q9NSC7	0	FALSE	FALSE	FALSE	FALSE	FALSE	FALSE	FALSE	FALSE
Q8TCU4	0	FALSE	FALSE	FALSE	FALSE	FALSE	FALSE	FALSE	FALSE
P51693	0	FALSE	FALSE	FALSE	FALSE	FALSE	FALSE	FALSE	FALSE
Q06481	0	FALSE	FALSE	FALSE	FALSE	FALSE	FALSE	FALSE	FALSE
P05067	0	FALSE	FALSE	FALSE	FALSE	FALSE	FALSE	FALSE	FALSE
O95841	0	FALSE	FALSE	FALSE	FALSE	FALSE	FALSE	FALSE	FALSE
Q9UKU9	0	FALSE	FALSE	FALSE	FALSE	FALSE	FALSE	FALSE	FALSE
P01019	0	FALSE	FALSE	FALSE	FALSE	FALSE	FALSE	FALSE	FALSE
P16157	0	FALSE	FALSE	FALSE	FALSE	FALSE	FALSE	FALSE	FALSE
P04083	0	FALSE	FALSE	FALSE	FALSE	FALSE	FALSE	FALSE	FALSE
P50995	0	FALSE	FALSE	FALSE	FALSE	FALSE	FALSE	FALSE	FALSE
P07355	0	FALSE	FALSE	FALSE	FALSE	FALSE	FALSE	FALSE	FALSE
P09525	0	FALSE	FALSE	FALSE	FALSE	FALSE	FALSE	FALSE	FALSE
P08758	0	FALSE	FALSE	FALSE	FALSE	FALSE	FALSE	FALSE	FALSE
P08133	0	FALSE	FALSE	FALSE	FALSE	FALSE	FALSE	FALSE	FALSE
P20073	0	FALSE	FALSE	FALSE	FALSE	FALSE	FALSE	FALSE	FALSE
Q9H6X2	0	FALSE	FALSE	FALSE	FALSE	FALSE	FALSE	FALSE	FALSE
P01008	0	FALSE	FALSE	FALSE	FALSE	FALSE	FALSE	FALSE	FALSE
O95782	0	FALSE	FALSE	FALSE	FALSE	FALSE	FALSE	FALSE	FALSE
P63010	0	FALSE	FALSE	FALSE	FALSE	FALSE	FALSE	FALSE	FALSE
P02647	0	FALSE	FALSE	FALSE	FALSE	FALSE	FALSE	FALSE	FALSE
P02652	0	FALSE	FALSE	FALSE	FALSE	FALSE	FALSE	FALSE	FALSE
P06727	0	FALSE	FALSE	FALSE	FALSE	FALSE	FALSE	FALSE	FALSE
P04114	0	FALSE	FALSE	FALSE	FALSE	FALSE	FALSE	FALSE	FALSE
P05090	0	FALSE	FALSE	FALSE	FALSE	FALSE	FALSE	FALSE	FALSE
P02649	1	FALSE	TRUE	FALSE	FALSE	FALSE	FALSE	FALSE	FALSE
O14791	0	FALSE	FALSE	FALSE	FALSE	FALSE	FALSE	FALSE	FALSE
O95445	0	FALSE	FALSE	FALSE	FALSE	FALSE	FALSE	FALSE	FALSE
P08519	0	FALSE	FALSE	FALSE	FALSE	FALSE	FALSE	FALSE	FALSE
Q96NN9	0	FALSE	FALSE	FALSE	FALSE	FALSE	FALSE	FALSE	FALSE
P29972	0	FALSE	FALSE	FALSE	FALSE	FALSE	FALSE	FALSE	FALSE
P00966	0	FALSE	FALSE	FALSE	FALSE	FALSE	FALSE	FALSE	FALSE
P17174	0	FALSE	FALSE	FALSE	FALSE	FALSE	FALSE	FALSE	FALSE
Q12797	0	FALSE	FALSE	FALSE	FALSE	FALSE	FALSE	FALSE	FALSE
O14525	0	FALSE	FALSE	FALSE	FALSE	FALSE	FALSE	FALSE	FALSE
O75129	0	FALSE	FALSE	FALSE	FALSE	FALSE	FALSE	FALSE	FALSE
P25705	0	FALSE	FALSE	FALSE	FALSE	FALSE	FALSE	FALSE	FALSE
P06576	0	FALSE	FALSE	FALSE	FALSE	FALSE	FALSE	FALSE	FALSE
Q9NP58	0	FALSE	FALSE	FALSE	FALSE	FALSE	FALSE	FALSE	FALSE
O00571	0	FALSE	FALSE	FALSE	FALSE	FALSE	FALSE	FALSE	FALSE
Q8NHQ9	0	FALSE	FALSE	FALSE	FALSE	FALSE	FALSE	FALSE	FALSE
Q8ND07	0	FALSE	FALSE	FALSE	FALSE	FALSE	FALSE	FALSE	FALSE
P98160	0	FALSE	FALSE	FALSE	FALSE	FALSE	FALSE	FALSE	FALSE
P35613	0	FALSE	FALSE	FALSE	FALSE	FALSE	FALSE	FALSE	FALSE
Q8NES3	0	FALSE	FALSE	FALSE	FALSE	FALSE	FALSE	FALSE	FALSE
Q00973	0	FALSE	FALSE	FALSE	FALSE	FALSE	FALSE	FALSE	FALSE
P15291	0	FALSE	FALSE	FALSE	FALSE	FALSE	FALSE	FALSE	FALSE
O60909	0	FALSE	FALSE	FALSE	FALSE	FALSE	FALSE	FALSE	FALSE
O60512	0	FALSE	FALSE	FALSE	FALSE	FALSE	FALSE	FALSE	FALSE
O43505	0	FALSE	FALSE	FALSE	FALSE	FALSE	FALSE	FALSE	FALSE
P02749	0	FALSE	FALSE	FALSE	FALSE	FALSE	FALSE	FALSE	FALSE
Q562R1	0	FALSE	FALSE	FALSE	FALSE	FALSE	FALSE	FALSE	FALSE
Q96KN2	0	FALSE	FALSE	FALSE	FALSE	FALSE	FALSE	FALSE	FALSE
P15907	0	FALSE	FALSE	FALSE	FALSE	FALSE	FALSE	FALSE	FALSE
P06865	0	FALSE	FALSE	FALSE	FALSE	FALSE	FALSE	FALSE	FALSE
P07686	0	FALSE	FALSE	FALSE	FALSE	FALSE	FALSE	FALSE	FALSE
O00462	0	FALSE	FALSE	FALSE	FALSE	FALSE	FALSE	FALSE	FALSE
P21810	0	FALSE	FALSE	FALSE	FALSE	FALSE	FALSE	FALSE	FALSE
Q13867	0	FALSE	FALSE	FALSE	FALSE	FALSE	FALSE	FALSE	FALSE
O60477	0	FALSE	FALSE	FALSE	FALSE	FALSE	FALSE	FALSE	FALSE
P12645	0	FALSE	FALSE	FALSE	FALSE	FALSE	FALSE	FALSE	FALSE
P22003	0	FALSE	FALSE	FALSE	FALSE	FALSE	FALSE	FALSE	FALSE
P22004	0	FALSE	FALSE	FALSE	FALSE	FALSE	FALSE	FALSE	FALSE
Q96GW7	0	FALSE	FALSE	FALSE	FALSE	FALSE	FALSE	FALSE	FALSE
Q8IZJ3	0	FALSE	FALSE	FALSE	FALSE	FALSE	FALSE	FALSE	FALSE
P04003	0	FALSE	FALSE	FALSE	FALSE	FALSE	FALSE	FALSE	FALSE
Q9HCU4	0	FALSE	FALSE	FALSE	FALSE	FALSE	FALSE	FALSE	FALSE
P55289	0	FALSE	FALSE	FALSE	FALSE	FALSE	FALSE	FALSE	FALSE
P55290	0	FALSE	FALSE	FALSE	FALSE	FALSE	FALSE	FALSE	FALSE
P19022	1	FALSE	FALSE	FALSE	FALSE	FALSE	FALSE	FALSE	TRUE
P54750	0	FALSE	FALSE	FALSE	FALSE	FALSE	FALSE	FALSE	FALSE
Q12791	0	FALSE	FALSE	FALSE	FALSE	FALSE	FALSE	FALSE	FALSE
Q9Y376	0	FALSE	FALSE	FALSE	FALSE	FALSE	FALSE	FALSE	FALSE
P27824	0	FALSE	FALSE	FALSE	FALSE	FALSE	FALSE	FALSE	FALSE
P07384	0	FALSE	FALSE	FALSE	FALSE	FALSE	FALSE	FALSE	FALSE
P27797	0	FALSE	FALSE	FALSE	FALSE	FALSE	FALSE	FALSE	FALSE
O94985	0	FALSE	FALSE	FALSE	FALSE	FALSE	FALSE	FALSE	FALSE
Q9H4D0	0	FALSE	FALSE	FALSE	FALSE	FALSE	FALSE	FALSE	FALSE
Q9BQT9	0	FALSE	FALSE	FALSE	FALSE	FALSE	FALSE	FALSE	FALSE
P10644	0	FALSE	FALSE	FALSE	FALSE	FALSE	FALSE	FALSE	FALSE
Q8NCH0	0	FALSE	FALSE	FALSE	FALSE	FALSE	FALSE	FALSE	FALSE
Q7LFX5	0	FALSE	FALSE	FALSE	FALSE	FALSE	FALSE	FALSE	FALSE
Q7LGC8	0	FALSE	FALSE	FALSE	FALSE	FALSE	FALSE	FALSE	FALSE
Q9ULX7	0	FALSE	FALSE	FALSE	FALSE	FALSE	FALSE	FALSE	FALSE
O75493	0	FALSE	FALSE	FALSE	FALSE	FALSE	FALSE	FALSE	FALSE
P16152	0	FALSE	FALSE	FALSE	FALSE	FALSE	FALSE	FALSE	FALSE
Q96IY4	0	FALSE	FALSE	FALSE	FALSE	FALSE	FALSE	FALSE	FALSE
O75976	0	FALSE	FALSE	FALSE	FALSE	FALSE	FALSE	FALSE	FALSE
P16870	0	FALSE	FALSE	FALSE	FALSE	FALSE	FALSE	FALSE	FALSE
P15169	0	FALSE	FALSE	FALSE	FALSE	FALSE	FALSE	FALSE	FALSE
P22792	0	FALSE	FALSE	FALSE	FALSE	FALSE	FALSE	FALSE	FALSE
Q9Y646	0	FALSE	FALSE	FALSE	FALSE	FALSE	FALSE	FALSE	FALSE
Q9NQ79	0	FALSE	FALSE	FALSE	FALSE	FALSE	FALSE	FALSE	FALSE
P31944	0	FALSE	FALSE	FALSE	FALSE	FALSE	FALSE	FALSE	FALSE
P04040	0	FALSE	FALSE	FALSE	FALSE	FALSE	FALSE	FALSE	FALSE
P07858	0	FALSE	FALSE	FALSE	FALSE	FALSE	FALSE	FALSE	FALSE
P07339	0	FALSE	FALSE	FALSE	FALSE	FALSE	FALSE	FALSE	FALSE
Q9UBX1	0	FALSE	FALSE	FALSE	FALSE	FALSE	FALSE	FALSE	FALSE
Q9UBR2	0	FALSE	FALSE	FALSE	FALSE	FALSE	FALSE	FALSE	FALSE
P52569	0	FALSE	FALSE	FALSE	FALSE	FALSE	FALSE	FALSE	FALSE
P11717	0	FALSE	FALSE	FALSE	FALSE	FALSE	FALSE	FALSE	FALSE
Q6YHK3	0	FALSE	FALSE	FALSE	FALSE	FALSE	FALSE	FALSE	FALSE
Q13740	0	FALSE	FALSE	FALSE	FALSE	FALSE	FALSE	FALSE	FALSE
P21926	0	FALSE	FALSE	FALSE	FALSE	FALSE	FALSE	FALSE	FALSE
Q8N3J6	0	FALSE	FALSE	FALSE	FALSE	FALSE	FALSE	FALSE	FALSE
Q8NFZ8	0	FALSE	FALSE	FALSE	FALSE	FALSE	FALSE	FALSE	FALSE
Q8WUJ3	0	FALSE	FALSE	FALSE	FALSE	FALSE	FALSE	FALSE	FALSE
P29762	0	FALSE	FALSE	FALSE	FALSE	FALSE	FALSE	FALSE	FALSE
P23435	0	FALSE	FALSE	FALSE	FALSE	FALSE	FALSE	FALSE	FALSE
Q6UW01	0	FALSE	FALSE	FALSE	FALSE	FALSE	FALSE	FALSE	FALSE
Q9NTU7	0	FALSE	FALSE	FALSE	FALSE	FALSE	FALSE	FALSE	FALSE
P00450	0	FALSE	FALSE	FALSE	FALSE	FALSE	FALSE	FALSE	FALSE
Q7LBR1	0	FALSE	FALSE	FALSE	FALSE	FALSE	FALSE	FALSE	FALSE
Q9BWS9	0	FALSE	FALSE	FALSE	FALSE	FALSE	FALSE	FALSE	FALSE
Q15782	0	FALSE	FALSE	FALSE	FALSE	FALSE	FALSE	FALSE	FALSE
O00299	0	FALSE	FALSE	FALSE	FALSE	FALSE	FALSE	FALSE	FALSE
Q9Y696	0	FALSE	FALSE	FALSE	FALSE	FALSE	FALSE	FALSE	FALSE
Q96NY7	0	FALSE	FALSE	FALSE	FALSE	FALSE	FALSE	FALSE	FALSE
P11597	0	FALSE	FALSE	FALSE	FALSE	FALSE	FALSE	FALSE	FALSE
Q6UVK1	0	FALSE	FALSE	FALSE	FALSE	FALSE	FALSE	FALSE	FALSE
Q8IZ52	0	FALSE	FALSE	FALSE	FALSE	FALSE	FALSE	FALSE	FALSE
Q9H2X0	0	FALSE	FALSE	FALSE	FALSE	FALSE	FALSE	FALSE	FALSE
Q9BU40	0	FALSE	FALSE	FALSE	FALSE	FALSE	FALSE	FALSE	FALSE
P10645	0	FALSE	FALSE	FALSE	FALSE	FALSE	FALSE	FALSE	FALSE
Q96M91	0	FALSE	FALSE	FALSE	FALSE	FALSE	FALSE	FALSE	FALSE
Q00610	0	FALSE	FALSE	FALSE	FALSE	FALSE	FALSE	FALSE	FALSE
P10909	0	FALSE	FALSE	FALSE	FALSE	FALSE	FALSE	FALSE	FALSE
Q15846	0	FALSE	FALSE	FALSE	FALSE	FALSE	FALSE	FALSE	FALSE
P00740	0	FALSE	FALSE	FALSE	FALSE	FALSE	FALSE	FALSE	FALSE
P12259	0	FALSE	FALSE	FALSE	FALSE	FALSE	FALSE	FALSE	FALSE
P00742	0	FALSE	FALSE	FALSE	FALSE	FALSE	FALSE	FALSE	FALSE
P00748	0	FALSE	FALSE	FALSE	FALSE	FALSE	FALSE	FALSE	FALSE
P00488	0	FALSE	FALSE	FALSE	FALSE	FALSE	FALSE	FALSE	FALSE
O43405	0	FALSE	FALSE	FALSE	FALSE	FALSE	FALSE	FALSE	FALSE
P23528	0	FALSE	FALSE	FALSE	FALSE	FALSE	FALSE	FALSE	FALSE
A2RUR9	0	FALSE	FALSE	FALSE	FALSE	FALSE	FALSE	FALSE	FALSE
P12109	0	FALSE	FALSE	FALSE	FALSE	FALSE	FALSE	FALSE	FALSE
Q99715	0	FALSE	FALSE	FALSE	FALSE	FALSE	FALSE	FALSE	FALSE
Q05707	0	FALSE	FALSE	FALSE	FALSE	FALSE	FALSE	FALSE	FALSE
Q07092	0	FALSE	FALSE	FALSE	FALSE	FALSE	FALSE	FALSE	FALSE
P39060	0	FALSE	FALSE	FALSE	FALSE	FALSE	FALSE	FALSE	FALSE
Q2UY09	0	FALSE	FALSE	FALSE	FALSE	FALSE	FALSE	FALSE	FALSE
P08123	0	FALSE	FALSE	FALSE	FALSE	FALSE	FALSE	FALSE	FALSE
P08572	0	FALSE	FALSE	FALSE	FALSE	FALSE	FALSE	FALSE	FALSE
P12110	0	FALSE	FALSE	FALSE	FALSE	FALSE	FALSE	FALSE	FALSE
P12111	0	FALSE	FALSE	FALSE	FALSE	FALSE	FALSE	FALSE	FALSE
P02746	0	FALSE	FALSE	FALSE	FALSE	FALSE	FALSE	FALSE	FALSE
P02747	0	FALSE	FALSE	FALSE	FALSE	FALSE	FALSE	FALSE	FALSE
Q9BXJ4	0	FALSE	FALSE	FALSE	FALSE	FALSE	FALSE	FALSE	FALSE
Q9BXJ3	0	FALSE	FALSE	FALSE	FALSE	FALSE	FALSE	FALSE	FALSE
P00736	0	FALSE	FALSE	FALSE	FALSE	FALSE	FALSE	FALSE	FALSE
Q9NZP8	0	FALSE	FALSE	FALSE	FALSE	FALSE	FALSE	FALSE	FALSE
P09871	0	FALSE	FALSE	FALSE	FALSE	FALSE	FALSE	FALSE	FALSE
P06681	0	FALSE	FALSE	FALSE	FALSE	FALSE	FALSE	FALSE	FALSE
P01024	0	FALSE	FALSE	FALSE	FALSE	FALSE	FALSE	FALSE	FALSE
P0C0L4	0	FALSE	FALSE	FALSE	FALSE	FALSE	FALSE	FALSE	FALSE
P0C0L5	2	TRUE	TRUE	FALSE	FALSE	FALSE	FALSE	FALSE	FALSE
P01031	0	FALSE	FALSE	FALSE	FALSE	FALSE	FALSE	FALSE	FALSE
P13671	0	FALSE	FALSE	FALSE	FALSE	FALSE	FALSE	FALSE	FALSE
P10643	0	FALSE	FALSE	FALSE	FALSE	FALSE	FALSE	FALSE	FALSE
P07357	0	FALSE	FALSE	FALSE	FALSE	FALSE	FALSE	FALSE	FALSE
P07358	0	FALSE	FALSE	FALSE	FALSE	FALSE	FALSE	FALSE	FALSE
P07360	0	FALSE	FALSE	FALSE	FALSE	FALSE	FALSE	FALSE	FALSE
P02748	0	FALSE	FALSE	FALSE	FALSE	FALSE	FALSE	FALSE	FALSE
P00751	0	FALSE	FALSE	FALSE	FALSE	FALSE	FALSE	FALSE	FALSE
P00746	0	FALSE	FALSE	FALSE	FALSE	FALSE	FALSE	FALSE	FALSE
P08603	0	FALSE	FALSE	FALSE	FALSE	FALSE	FALSE	FALSE	FALSE
Q12860	0	FALSE	FALSE	FALSE	FALSE	FALSE	FALSE	FALSE	FALSE
Q02246	0	FALSE	FALSE	FALSE	FALSE	FALSE	FALSE	FALSE	FALSE
Q9P232	0	FALSE	FALSE	FALSE	FALSE	FALSE	FALSE	FALSE	FALSE
Q8IWV2	0	FALSE	FALSE	FALSE	FALSE	FALSE	FALSE	FALSE	FALSE
Q9UQ52	0	FALSE	FALSE	FALSE	FALSE	FALSE	FALSE	FALSE	FALSE
Q9UHC6	0	FALSE	FALSE	FALSE	FALSE	FALSE	FALSE	FALSE	FALSE
Q9BZ76	0	FALSE	FALSE	FALSE	FALSE	FALSE	FALSE	FALSE	FALSE
Q9C0A0	0	FALSE	FALSE	FALSE	FALSE	FALSE	FALSE	FALSE	FALSE
Q8WYK1	0	FALSE	FALSE	FALSE	FALSE	FALSE	FALSE	FALSE	FALSE
P31146	0	FALSE	FALSE	FALSE	FALSE	FALSE	FALSE	FALSE	FALSE
Q9BR76	0	FALSE	FALSE	FALSE	FALSE	FALSE	FALSE	FALSE	FALSE
P08185	0	FALSE	FALSE	FALSE	FALSE	FALSE	FALSE	FALSE	FALSE
P12277	0	FALSE	FALSE	FALSE	FALSE	FALSE	FALSE	FALSE	FALSE
Q9Y240	0	FALSE	FALSE	FALSE	FALSE	FALSE	FALSE	FALSE	FALSE
Q9UBG0	0	FALSE	FALSE	FALSE	FALSE	FALSE	FALSE	FALSE	FALSE
Q96PZ7	0	FALSE	FALSE	FALSE	FALSE	FALSE	FALSE	FALSE	FALSE
Q9NUQ9	0	FALSE	FALSE	FALSE	FALSE	FALSE	FALSE	FALSE	FALSE
P01040	0	FALSE	FALSE	FALSE	FALSE	FALSE	FALSE	FALSE	FALSE
P01034	0	FALSE	FALSE	FALSE	FALSE	FALSE	FALSE	FALSE	FALSE
Q9H1C7	0	FALSE	FALSE	FALSE	FALSE	FALSE	FALSE	FALSE	FALSE
P04839	0	FALSE	FALSE	FALSE	FALSE	FALSE	FALSE	FALSE	FALSE
P21399	0	FALSE	FALSE	FALSE	FALSE	FALSE	FALSE	FALSE	FALSE
P07585	0	FALSE	FALSE	FALSE	FALSE	FALSE	FALSE	FALSE	FALSE
P81605	0	FALSE	FALSE	FALSE	FALSE	FALSE	FALSE	FALSE	FALSE
O43323	0	FALSE	FALSE	FALSE	FALSE	FALSE	FALSE	FALSE	FALSE
Q02413	0	FALSE	FALSE	FALSE	FALSE	FALSE	FALSE	FALSE	FALSE
Q14126	0	FALSE	FALSE	FALSE	FALSE	FALSE	FALSE	FALSE	FALSE
P15924	0	FALSE	FALSE	FALSE	FALSE	FALSE	FALSE	FALSE	FALSE
Q9UBP4	0	FALSE	FALSE	FALSE	FALSE	FALSE	FALSE	FALSE	FALSE
P09622	0	FALSE	FALSE	FALSE	FALSE	FALSE	FALSE	FALSE	FALSE
P36957	0	FALSE	FALSE	FALSE	FALSE	FALSE	FALSE	FALSE	FALSE
P09417	0	FALSE	FALSE	FALSE	FALSE	FALSE	FALSE	FALSE	FALSE
Q16555	0	FALSE	FALSE	FALSE	FALSE	FALSE	FALSE	FALSE	FALSE
Q9UHL4	0	FALSE	FALSE	FALSE	FALSE	FALSE	FALSE	FALSE	FALSE
Q0P6D2	0	FALSE	FALSE	FALSE	FALSE	FALSE	FALSE	FALSE	FALSE
Q9H7Y0	0	FALSE	FALSE	FALSE	FALSE	FALSE	FALSE	FALSE	FALSE
Q13217	0	FALSE	FALSE	FALSE	FALSE	FALSE	FALSE	FALSE	FALSE
Q9NS39	0	FALSE	FALSE	FALSE	FALSE	FALSE	FALSE	FALSE	FALSE
P36507	0	FALSE	FALSE	FALSE	FALSE	FALSE	FALSE	FALSE	FALSE
Q5VV43	0	FALSE	FALSE	FALSE	FALSE	FALSE	FALSE	FALSE	FALSE
Q14118	0	FALSE	FALSE	FALSE	FALSE	FALSE	FALSE	FALSE	FALSE
Q8N7E2	0	FALSE	FALSE	FALSE	FALSE	FALSE	FALSE	FALSE	FALSE
O75354	0	FALSE	FALSE	FALSE	FALSE	FALSE	FALSE	FALSE	FALSE
Q13822	0	FALSE	FALSE	FALSE	FALSE	FALSE	FALSE	FALSE	FALSE
Q12805	0	FALSE	FALSE	FALSE	FALSE	FALSE	FALSE	FALSE	FALSE
O95967	0	FALSE	FALSE	FALSE	FALSE	FALSE	FALSE	FALSE	FALSE
O43854	0	FALSE	FALSE	FALSE	FALSE	FALSE	FALSE	FALSE	FALSE
P68104	0	FALSE	FALSE	FALSE	FALSE	FALSE	FALSE	FALSE	FALSE
P26641	0	FALSE	FALSE	FALSE	FALSE	FALSE	FALSE	FALSE	FALSE
P13639	0	FALSE	FALSE	FALSE	FALSE	FALSE	FALSE	FALSE	FALSE
Q9Y6C2	0	FALSE	FALSE	FALSE	FALSE	FALSE	FALSE	FALSE	FALSE
Q9BXX0	0	FALSE	FALSE	FALSE	FALSE	FALSE	FALSE	FALSE	FALSE
Q9NT22	0	FALSE	FALSE	FALSE	FALSE	FALSE	FALSE	FALSE	FALSE
P11021	0	FALSE	FALSE	FALSE	FALSE	FALSE	FALSE	FALSE	FALSE
Q9UKM7	0	FALSE	FALSE	FALSE	FALSE	FALSE	FALSE	FALSE	FALSE
P14625	0	FALSE	FALSE	FALSE	FALSE	FALSE	FALSE	FALSE	FALSE
Q15375	0	FALSE	FALSE	FALSE	FALSE	FALSE	FALSE	FALSE	FALSE
O15197	0	FALSE	FALSE	FALSE	FALSE	FALSE	FALSE	FALSE	FALSE
P00533	0	FALSE	FALSE	FALSE	FALSE	FALSE	FALSE	FALSE	FALSE
P60842	0	FALSE	FALSE	FALSE	FALSE	FALSE	FALSE	FALSE	FALSE
Q9UBQ6	0	FALSE	FALSE	FALSE	FALSE	FALSE	FALSE	FALSE	FALSE
Q16610	0	FALSE	FALSE	FALSE	FALSE	FALSE	FALSE	FALSE	FALSE
O94769	0	FALSE	FALSE	FALSE	FALSE	FALSE	FALSE	FALSE	FALSE
Q8IXL6	0	FALSE	FALSE	FALSE	FALSE	FALSE	FALSE	FALSE	FALSE
Q8IWU5	0	FALSE	FALSE	FALSE	FALSE	FALSE	FALSE	FALSE	FALSE
P08294	0	FALSE	FALSE	FALSE	FALSE	FALSE	FALSE	FALSE	FALSE
Q504Y2	0	FALSE	FALSE	FALSE	FALSE	FALSE	FALSE	FALSE	FALSE
P15311	0	FALSE	FALSE	FALSE	FALSE	FALSE	FALSE	FALSE	FALSE
P52907	0	FALSE	FALSE	FALSE	FALSE	FALSE	FALSE	FALSE	FALSE
P47756	0	FALSE	FALSE	FALSE	FALSE	FALSE	FALSE	FALSE	FALSE
P14324	0	FALSE	FALSE	FALSE	FALSE	FALSE	FALSE	FALSE	FALSE
Q16658	0	FALSE	FALSE	FALSE	FALSE	FALSE	FALSE	FALSE	FALSE
P49327	0	FALSE	FALSE	FALSE	FALSE	FALSE	FALSE	FALSE	FALSE
P05413	0	FALSE	FALSE	FALSE	FALSE	FALSE	FALSE	FALSE	FALSE
Q5SYB0	0	FALSE	FALSE	FALSE	FALSE	FALSE	FALSE	FALSE	FALSE
Q9UGM5	0	FALSE	FALSE	FALSE	FALSE	FALSE	FALSE	FALSE	FALSE
P02671	0	FALSE	FALSE	FALSE	FALSE	FALSE	FALSE	FALSE	FALSE
P02675	0	FALSE	FALSE	FALSE	FALSE	FALSE	FALSE	FALSE	FALSE
P02679	0	FALSE	FALSE	FALSE	FALSE	FALSE	FALSE	FALSE	FALSE
Q06828	0	FALSE	FALSE	FALSE	FALSE	FALSE	FALSE	FALSE	FALSE
P02751	2	TRUE	TRUE	FALSE	FALSE	FALSE	FALSE	FALSE	FALSE
Q8TC84	0	FALSE	FALSE	FALSE	FALSE	FALSE	FALSE	FALSE	FALSE
P23142	0	FALSE	FALSE	FALSE	FALSE	FALSE	FALSE	FALSE	FALSE
P98095	0	FALSE	FALSE	FALSE	FALSE	FALSE	FALSE	FALSE	FALSE
Q9UBX5	0	FALSE	FALSE	FALSE	FALSE	FALSE	FALSE	FALSE	FALSE
Q53RD9	0	FALSE	FALSE	FALSE	FALSE	FALSE	FALSE	FALSE	FALSE
P20930	0	FALSE	FALSE	FALSE	FALSE	FALSE	FALSE	FALSE	FALSE
Q5D862	0	FALSE	FALSE	FALSE	FALSE	FALSE	FALSE	FALSE	FALSE
P21333	0	FALSE	FALSE	FALSE	FALSE	FALSE	FALSE	FALSE	FALSE
O75955	0	FALSE	FALSE	FALSE	FALSE	FALSE	FALSE	FALSE	FALSE
Q6MZW2	0	FALSE	FALSE	FALSE	FALSE	FALSE	FALSE	FALSE	FALSE
Q8N475	0	FALSE	FALSE	FALSE	FALSE	FALSE	FALSE	FALSE	FALSE
Q5H8C1	0	FALSE	FALSE	FALSE	FALSE	FALSE	FALSE	FALSE	FALSE
Q5SZK8	0	FALSE	FALSE	FALSE	FALSE	FALSE	FALSE	FALSE	FALSE
P04075	0	FALSE	FALSE	FALSE	FALSE	FALSE	FALSE	FALSE	FALSE
P09972	0	FALSE	FALSE	FALSE	FALSE	FALSE	FALSE	FALSE	FALSE
Q9H9S5	0	FALSE	FALSE	FALSE	FALSE	FALSE	FALSE	FALSE	FALSE
Q13227	0	FALSE	FALSE	FALSE	FALSE	FALSE	FALSE	FALSE	FALSE
Q96RP7	0	FALSE	FALSE	FALSE	FALSE	FALSE	FALSE	FALSE	FALSE
O94766	0	FALSE	FALSE	FALSE	FALSE	FALSE	FALSE	FALSE	FALSE
P17931	0	FALSE	FALSE	FALSE	FALSE	FALSE	FALSE	FALSE	FALSE
Q08380	0	FALSE	FALSE	FALSE	FALSE	FALSE	FALSE	FALSE	FALSE
P09104	0	FALSE	FALSE	FALSE	FALSE	FALSE	FALSE	FALSE	FALSE
O75223	0	FALSE	FALSE	FALSE	FALSE	FALSE	FALSE	FALSE	FALSE
P13284	0	FALSE	FALSE	FALSE	FALSE	FALSE	FALSE	FALSE	FALSE
P17900	0	FALSE	FALSE	FALSE	FALSE	FALSE	FALSE	FALSE	FALSE
Q96QA5	0	FALSE	FALSE	FALSE	FALSE	FALSE	FALSE	FALSE	FALSE
P06396	2	TRUE	TRUE	FALSE	FALSE	FALSE	FALSE	FALSE	FALSE
P60983	0	FALSE	FALSE	FALSE	FALSE	FALSE	FALSE	FALSE	FALSE
P07093	0	FALSE	FALSE	FALSE	FALSE	FALSE	FALSE	FALSE	FALSE
Q6ZMI3	0	FALSE	FALSE	FALSE	FALSE	FALSE	FALSE	FALSE	FALSE
P46926	0	FALSE	FALSE	FALSE	FALSE	FALSE	FALSE	FALSE	FALSE
P11413	0	FALSE	FALSE	FALSE	FALSE	FALSE	FALSE	FALSE	FALSE
Q4G148	0	FALSE	FALSE	FALSE	FALSE	FALSE	FALSE	FALSE	FALSE
P48058	0	FALSE	FALSE	FALSE	FALSE	FALSE	FALSE	FALSE	FALSE
P15104	0	FALSE	FALSE	FALSE	FALSE	FALSE	FALSE	FALSE	FALSE
Q16769	0	FALSE	FALSE	FALSE	FALSE	FALSE	FALSE	FALSE	FALSE
Q9NXS2	0	FALSE	FALSE	FALSE	FALSE	FALSE	FALSE	FALSE	FALSE
P22352	0	FALSE	FALSE	FALSE	FALSE	FALSE	FALSE	FALSE	FALSE
P46439	0	FALSE	FALSE	FALSE	FALSE	FALSE	FALSE	FALSE	FALSE
P78417	0	FALSE	FALSE	FALSE	FALSE	FALSE	FALSE	FALSE	FALSE
P09211	0	FALSE	FALSE	FALSE	FALSE	FALSE	FALSE	FALSE	FALSE
P48637	0	FALSE	FALSE	FALSE	FALSE	FALSE	FALSE	FALSE	FALSE
P04406	0	FALSE	FALSE	FALSE	FALSE	FALSE	FALSE	FALSE	FALSE
Q8N335	0	FALSE	FALSE	FALSE	FALSE	FALSE	FALSE	FALSE	FALSE
Q6UWR7	0	FALSE	FALSE	FALSE	FALSE	FALSE	FALSE	FALSE	FALSE
P11216	0	FALSE	FALSE	FALSE	FALSE	FALSE	FALSE	FALSE	FALSE
O75063	0	FALSE	FALSE	FALSE	FALSE	FALSE	FALSE	FALSE	FALSE
Q9HC38	0	FALSE	FALSE	FALSE	FALSE	FALSE	FALSE	FALSE	FALSE
P35052	0	FALSE	FALSE	FALSE	FALSE	FALSE	FALSE	FALSE	FALSE
Q6UWH4	0	FALSE	FALSE	FALSE	FALSE	FALSE	FALSE	FALSE	FALSE
Q9NX62	0	FALSE	FALSE	FALSE	FALSE	FALSE	FALSE	FALSE	FALSE
Q14393	0	FALSE	FALSE	FALSE	FALSE	FALSE	FALSE	FALSE	FALSE
P62993	0	FALSE	FALSE	FALSE	FALSE	FALSE	FALSE	FALSE	FALSE
P62826	0	FALSE	FALSE	FALSE	FALSE	FALSE	FALSE	FALSE	FALSE
P04899	0	FALSE	FALSE	FALSE	FALSE	FALSE	FALSE	FALSE	FALSE
P62873	0	FALSE	FALSE	FALSE	FALSE	FALSE	FALSE	FALSE	FALSE
P29992	0	FALSE	FALSE	FALSE	FALSE	FALSE	FALSE	FALSE	FALSE
Q14774	0	FALSE	FALSE	FALSE	FALSE	FALSE	FALSE	FALSE	FALSE
P00738	0	FALSE	FALSE	FALSE	FALSE	FALSE	FALSE	FALSE	FALSE
P00739	0	FALSE	FALSE	FALSE	FALSE	FALSE	FALSE	FALSE	FALSE
P48723	0	FALSE	FALSE	FALSE	FALSE	FALSE	FALSE	FALSE	FALSE
P0DMV8	0	FALSE	FALSE	FALSE	FALSE	FALSE	FALSE	FALSE	FALSE
P11142	0	FALSE	FALSE	FALSE	FALSE	FALSE	FALSE	FALSE	FALSE
P07900	0	FALSE	FALSE	FALSE	FALSE	FALSE	FALSE	FALSE	FALSE
P08238	0	FALSE	FALSE	FALSE	FALSE	FALSE	FALSE	FALSE	FALSE
Q96RW7	0	FALSE	FALSE	FALSE	FALSE	FALSE	FALSE	FALSE	FALSE
P69905	0	FALSE	FALSE	FALSE	FALSE	FALSE	FALSE	FALSE	FALSE
P68871	0	FALSE	FALSE	FALSE	FALSE	FALSE	FALSE	FALSE	FALSE
P02790	0	FALSE	FALSE	FALSE	FALSE	FALSE	FALSE	FALSE	FALSE
O60243	0	FALSE	FALSE	FALSE	FALSE	FALSE	FALSE	FALSE	FALSE
Q8IZP7	0	FALSE	FALSE	FALSE	FALSE	FALSE	FALSE	FALSE	FALSE
P05546	0	FALSE	FALSE	FALSE	FALSE	FALSE	FALSE	FALSE	FALSE
P08581	0	FALSE	FALSE	FALSE	FALSE	FALSE	FALSE	FALSE	FALSE
Q00839	0	FALSE	FALSE	FALSE	FALSE	FALSE	FALSE	FALSE	FALSE
P19367	0	FALSE	FALSE	FALSE	FALSE	FALSE	FALSE	FALSE	FALSE
P04196	0	FALSE	FALSE	FALSE	FALSE	FALSE	FALSE	FALSE	FALSE
P16403	0	FALSE	FALSE	FALSE	FALSE	FALSE	FALSE	FALSE	FALSE
Q16777	0	FALSE	FALSE	FALSE	FALSE	FALSE	FALSE	FALSE	FALSE
Q5QNW6	0	FALSE	FALSE	FALSE	FALSE	FALSE	FALSE	FALSE	FALSE
Q16695	0	FALSE	FALSE	FALSE	FALSE	FALSE	FALSE	FALSE	FALSE
P62805	0	FALSE	FALSE	FALSE	FALSE	FALSE	FALSE	FALSE	FALSE
P04439	0	FALSE	FALSE	FALSE	FALSE	FALSE	FALSE	FALSE	FALSE
Q86YM7	0	FALSE	FALSE	FALSE	FALSE	FALSE	FALSE	FALSE	FALSE
Q86YZ3	0	FALSE	FALSE	FALSE	FALSE	FALSE	FALSE	FALSE	FALSE
Q14520	0	FALSE	FALSE	FALSE	FALSE	FALSE	FALSE	FALSE	FALSE
P00492	0	FALSE	FALSE	FALSE	FALSE	FALSE	FALSE	FALSE	FALSE
Q9Y4L1	0	FALSE	FALSE	FALSE	FALSE	FALSE	FALSE	FALSE	FALSE
Q9Y6R7	0	FALSE	FALSE	FALSE	FALSE	FALSE	FALSE	FALSE	FALSE
P0DOX3	0	FALSE	FALSE	FALSE	FALSE	FALSE	FALSE	FALSE	FALSE
P0DOX5	0	FALSE	FALSE	FALSE	FALSE	FALSE	FALSE	FALSE	FALSE
P01876	0	FALSE	FALSE	FALSE	FALSE	FALSE	FALSE	FALSE	FALSE
P01859	0	FALSE	FALSE	FALSE	FALSE	FALSE	FALSE	FALSE	FALSE
P01860	0	FALSE	FALSE	FALSE	FALSE	FALSE	FALSE	FALSE	FALSE
P01861	0	FALSE	FALSE	FALSE	FALSE	FALSE	FALSE	FALSE	FALSE
P01871	0	FALSE	FALSE	FALSE	FALSE	FALSE	FALSE	FALSE	FALSE
P01742	0	FALSE	FALSE	FALSE	FALSE	FALSE	FALSE	FALSE	FALSE
A0A0B4J1V0	0	FALSE	FALSE	FALSE	FALSE	FALSE	FALSE	FALSE	FALSE
P01780	0	FALSE	FALSE	FALSE	FALSE	FALSE	FALSE	FALSE	FALSE
A0A0C4DH34	0	FALSE	FALSE	FALSE	FALSE	FALSE	FALSE	FALSE	FALSE
A0A087WSY4	0	FALSE	FALSE	FALSE	FALSE	FALSE	FALSE	FALSE	FALSE
P06331	0	FALSE	FALSE	FALSE	FALSE	FALSE	FALSE	FALSE	FALSE
A0A075B6R2	0	FALSE	FALSE	FALSE	FALSE	FALSE	FALSE	FALSE	FALSE
A0A0J9YXX1	0	FALSE	FALSE	FALSE	FALSE	FALSE	FALSE	FALSE	FALSE
A0A0C4DH38	0	FALSE	FALSE	FALSE	FALSE	FALSE	FALSE	FALSE	FALSE
A0A0B4J1U7	0	FALSE	FALSE	FALSE	FALSE	FALSE	FALSE	FALSE	FALSE
P0DOX7	0	FALSE	FALSE	FALSE	FALSE	FALSE	FALSE	FALSE	FALSE
A2NJV5	0	FALSE	FALSE	FALSE	FALSE	FALSE	FALSE	FALSE	FALSE
P01619	0	FALSE	FALSE	FALSE	FALSE	FALSE	FALSE	FALSE	FALSE
A0A0A0MRZ8	0	FALSE	FALSE	FALSE	FALSE	FALSE	FALSE	FALSE	FALSE
A0A0C4DH25	0	FALSE	FALSE	FALSE	FALSE	FALSE	FALSE	FALSE	FALSE
P06312	0	FALSE	FALSE	FALSE	FALSE	FALSE	FALSE	FALSE	FALSE
P0DOY2	0	FALSE	FALSE	FALSE	FALSE	FALSE	FALSE	FALSE	FALSE
A0A075B6K4	0	FALSE	FALSE	FALSE	FALSE	FALSE	FALSE	FALSE	FALSE
A0A075B6I9	0	FALSE	FALSE	FALSE	FALSE	FALSE	FALSE	FALSE	FALSE
P0DOX8	0	FALSE	FALSE	FALSE	FALSE	FALSE	FALSE	FALSE	FALSE
Q6UXK2	0	FALSE	FALSE	FALSE	FALSE	FALSE	FALSE	FALSE	FALSE
O14498	1	FALSE	FALSE	FALSE	FALSE	TRUE	FALSE	FALSE	FALSE
Q969P0	0	FALSE	FALSE	FALSE	FALSE	FALSE	FALSE	FALSE	FALSE
Q8N436	0	FALSE	FALSE	FALSE	FALSE	FALSE	FALSE	FALSE	FALSE
Q6UXH9	0	FALSE	FALSE	FALSE	FALSE	FALSE	FALSE	FALSE	FALSE
Q13308	0	FALSE	FALSE	FALSE	FALSE	FALSE	FALSE	FALSE	FALSE
P09529	0	FALSE	FALSE	FALSE	FALSE	FALSE	FALSE	FALSE	FALSE
P29218	0	FALSE	FALSE	FALSE	FALSE	FALSE	FALSE	FALSE	FALSE
P49441	0	FALSE	FALSE	FALSE	FALSE	FALSE	FALSE	FALSE	FALSE
P17936	0	FALSE	FALSE	FALSE	FALSE	FALSE	FALSE	FALSE	FALSE
P35858	0	FALSE	FALSE	FALSE	FALSE	FALSE	FALSE	FALSE	FALSE
P11215	0	FALSE	FALSE	FALSE	FALSE	FALSE	FALSE	FALSE	FALSE
P05556	0	FALSE	FALSE	FALSE	FALSE	FALSE	FALSE	FALSE	FALSE
P05106	0	FALSE	FALSE	FALSE	FALSE	FALSE	FALSE	FALSE	FALSE
P19827	0	FALSE	FALSE	FALSE	FALSE	FALSE	FALSE	FALSE	FALSE
P19823	0	FALSE	FALSE	FALSE	FALSE	FALSE	FALSE	FALSE	FALSE
Q06033	0	FALSE	FALSE	FALSE	FALSE	FALSE	FALSE	FALSE	FALSE
Q14624	0	FALSE	FALSE	FALSE	FALSE	FALSE	FALSE	FALSE	FALSE
Q86UX2	0	FALSE	FALSE	FALSE	FALSE	FALSE	FALSE	FALSE	FALSE
Q9UMF0	0	FALSE	FALSE	FALSE	FALSE	FALSE	FALSE	FALSE	FALSE
Q14213	0	FALSE	FALSE	FALSE	FALSE	FALSE	FALSE	FALSE	FALSE
P08887	0	FALSE	FALSE	FALSE	FALSE	FALSE	FALSE	FALSE	FALSE
P40189	0	FALSE	FALSE	FALSE	FALSE	FALSE	FALSE	FALSE	FALSE
Q8WYA0	0	FALSE	FALSE	FALSE	FALSE	FALSE	FALSE	FALSE	FALSE
O75874	0	FALSE	FALSE	FALSE	FALSE	FALSE	FALSE	FALSE	FALSE
Q96N16	0	FALSE	FALSE	FALSE	FALSE	FALSE	FALSE	FALSE	FALSE
P14923	0	FALSE	FALSE	FALSE	FALSE	FALSE	FALSE	FALSE	FALSE
Q9UBX7	0	FALSE	FALSE	FALSE	FALSE	FALSE	FALSE	FALSE	FALSE
Q92876	0	FALSE	FALSE	FALSE	FALSE	FALSE	FALSE	FALSE	FALSE
P29622	0	FALSE	FALSE	FALSE	FALSE	FALSE	FALSE	FALSE	FALSE
P13645	0	FALSE	FALSE	FALSE	FALSE	FALSE	FALSE	FALSE	FALSE
P02533	0	FALSE	FALSE	FALSE	FALSE	FALSE	FALSE	FALSE	FALSE
P08779	0	FALSE	FALSE	FALSE	FALSE	FALSE	FALSE	FALSE	FALSE
Q04695	0	FALSE	FALSE	FALSE	FALSE	FALSE	FALSE	FALSE	FALSE
P35527	0	FALSE	FALSE	FALSE	FALSE	FALSE	FALSE	FALSE	FALSE
P78385	0	FALSE	FALSE	FALSE	FALSE	FALSE	FALSE	FALSE	FALSE
P04264	1	TRUE	FALSE	FALSE	FALSE	FALSE	FALSE	FALSE	FALSE
Q7Z794	0	FALSE	FALSE	FALSE	FALSE	FALSE	FALSE	FALSE	FALSE
P35908	0	FALSE	FALSE	FALSE	FALSE	FALSE	FALSE	FALSE	FALSE
P13647	0	FALSE	FALSE	FALSE	FALSE	FALSE	FALSE	FALSE	FALSE
P02538	0	FALSE	FALSE	FALSE	FALSE	FALSE	FALSE	FALSE	FALSE
P04259	0	FALSE	FALSE	FALSE	FALSE	FALSE	FALSE	FALSE	FALSE
Q86Y46	0	FALSE	FALSE	FALSE	FALSE	FALSE	FALSE	FALSE	FALSE
P05787	0	FALSE	FALSE	FALSE	FALSE	FALSE	FALSE	FALSE	FALSE
Q14894	0	FALSE	FALSE	FALSE	FALSE	FALSE	FALSE	FALSE	FALSE
Q96Q89	0	FALSE	FALSE	FALSE	FALSE	FALSE	FALSE	FALSE	FALSE
P01042	0	FALSE	FALSE	FALSE	FALSE	FALSE	FALSE	FALSE	FALSE
Q08431	0	FALSE	FALSE	FALSE	FALSE	FALSE	FALSE	FALSE	FALSE
P02788	0	FALSE	FALSE	FALSE	FALSE	FALSE	FALSE	FALSE	FALSE
Q04760	0	FALSE	FALSE	FALSE	FALSE	FALSE	FALSE	FALSE	FALSE
P24043	0	FALSE	FALSE	FALSE	FALSE	FALSE	FALSE	FALSE	FALSE
Q16363	0	FALSE	FALSE	FALSE	FALSE	FALSE	FALSE	FALSE	FALSE
O15230	0	FALSE	FALSE	FALSE	FALSE	FALSE	FALSE	FALSE	FALSE
P07942	0	FALSE	FALSE	FALSE	FALSE	FALSE	FALSE	FALSE	FALSE
P55268	0	FALSE	FALSE	FALSE	FALSE	FALSE	FALSE	FALSE	FALSE
P11047	0	FALSE	FALSE	FALSE	FALSE	FALSE	FALSE	FALSE	FALSE
Q9Y6N6	0	FALSE	FALSE	FALSE	FALSE	FALSE	FALSE	FALSE	FALSE
O95461	0	FALSE	FALSE	FALSE	FALSE	FALSE	FALSE	FALSE	FALSE
Q14766	0	FALSE	FALSE	FALSE	FALSE	FALSE	FALSE	FALSE	FALSE
Q14767	0	FALSE	FALSE	FALSE	FALSE	FALSE	FALSE	FALSE	FALSE
Q8N2S1	0	FALSE	FALSE	FALSE	FALSE	FALSE	FALSE	FALSE	FALSE
O00292	0	FALSE	FALSE	FALSE	FALSE	FALSE	FALSE	FALSE	FALSE
O95970	0	FALSE	FALSE	FALSE	FALSE	FALSE	FALSE	FALSE	FALSE
Q9ULH4	0	FALSE	FALSE	FALSE	FALSE	FALSE	FALSE	FALSE	FALSE
Q6UXK5	0	FALSE	FALSE	FALSE	FALSE	FALSE	FALSE	FALSE	FALSE
P30740	0	FALSE	FALSE	FALSE	FALSE	FALSE	FALSE	FALSE	FALSE
Q13449	0	FALSE	FALSE	FALSE	FALSE	FALSE	FALSE	FALSE	FALSE
Q86X29	0	FALSE	FALSE	FALSE	FALSE	FALSE	FALSE	FALSE	FALSE
P18428	0	FALSE	FALSE	FALSE	FALSE	FALSE	FALSE	FALSE	FALSE
P00338	0	FALSE	FALSE	FALSE	FALSE	FALSE	FALSE	FALSE	FALSE
P07195	1	FALSE	FALSE	FALSE	TRUE	FALSE	FALSE	FALSE	FALSE
Q86VZ4	0	FALSE	FALSE	FALSE	FALSE	FALSE	FALSE	FALSE	FALSE
P51884	0	FALSE	FALSE	FALSE	FALSE	FALSE	FALSE	FALSE	FALSE
Q7L5L3	0	FALSE	FALSE	FALSE	FALSE	FALSE	FALSE	FALSE	FALSE
P04062	1	FALSE	FALSE	FALSE	TRUE	FALSE	FALSE	FALSE	FALSE
P11117	1	FALSE	FALSE	FALSE	TRUE	FALSE	FALSE	FALSE	FALSE
P10253	1	FALSE	FALSE	FALSE	TRUE	FALSE	FALSE	FALSE	FALSE
P10619	1	FALSE	FALSE	FALSE	TRUE	FALSE	FALSE	FALSE	FALSE
P42785	1	FALSE	FALSE	FALSE	TRUE	FALSE	FALSE	FALSE	FALSE
P11279	0	FALSE	FALSE	FALSE	FALSE	FALSE	FALSE	FALSE	FALSE
P61626	1	FALSE	FALSE	FALSE	TRUE	FALSE	FALSE	FALSE	FALSE
P07333	1	FALSE	FALSE	FALSE	TRUE	FALSE	FALSE	FALSE	FALSE
P40121	1	FALSE	FALSE	FALSE	TRUE	FALSE	FALSE	FALSE	FALSE
P04156	1	FALSE	FALSE	FALSE	TRUE	FALSE	FALSE	FALSE	FALSE
P40925	0	FALSE	FALSE	FALSE	FALSE	FALSE	FALSE	FALSE	FALSE
P40926	0	FALSE	FALSE	FALSE	FALSE	FALSE	FALSE	FALSE	FALSE
Q8NFP4	0	FALSE	FALSE	FALSE	FALSE	FALSE	FALSE	FALSE	FALSE
Q7Z553	1	FALSE	FALSE	FALSE	TRUE	FALSE	FALSE	FALSE	FALSE
Q7Z304	0	FALSE	FALSE	FALSE	FALSE	FALSE	FALSE	FALSE	FALSE
P33908	1	FALSE	FALSE	FALSE	TRUE	FALSE	FALSE	FALSE	FALSE
O60476	0	FALSE	FALSE	FALSE	FALSE	FALSE	FALSE	FALSE	FALSE
Q9NR34	1	FALSE	FALSE	FALSE	TRUE	FALSE	FALSE	FALSE	FALSE
O00339	0	FALSE	FALSE	FALSE	FALSE	FALSE	FALSE	FALSE	FALSE
O15232	0	FALSE	FALSE	FALSE	FALSE	FALSE	FALSE	FALSE	FALSE
P08493	2	FALSE	FALSE	FALSE	TRUE	TRUE	FALSE	FALSE	FALSE
P08582	0	FALSE	FALSE	FALSE	FALSE	FALSE	FALSE	FALSE	FALSE
P16035	1	FALSE	FALSE	FALSE	TRUE	FALSE	FALSE	FALSE	FALSE
Q9UJH8	0	FALSE	FALSE	FALSE	FALSE	FALSE	FALSE	FALSE	FALSE
Q13228	1	FALSE	FALSE	FALSE	TRUE	FALSE	FALSE	FALSE	FALSE
P20774	1	FALSE	FALSE	FALSE	TRUE	FALSE	FALSE	FALSE	FALSE
P28482	0	FALSE	FALSE	FALSE	FALSE	FALSE	FALSE	FALSE	FALSE
P26038	0	FALSE	FALSE	FALSE	FALSE	FALSE	FALSE	FALSE	FALSE
P08571	0	FALSE	FALSE	FALSE	FALSE	FALSE	FALSE	FALSE	FALSE
Q9H8L6	1	FALSE	FALSE	FALSE	TRUE	FALSE	FALSE	FALSE	FALSE
Q7Z7M0	1	FALSE	FALSE	FALSE	TRUE	FALSE	FALSE	FALSE	FALSE
Q9UNW1	2	FALSE	FALSE	FALSE	TRUE	TRUE	FALSE	FALSE	FALSE
Q99972	0	FALSE	FALSE	FALSE	FALSE	FALSE	FALSE	FALSE	FALSE
P35579	1	FALSE	FALSE	FALSE	TRUE	FALSE	FALSE	FALSE	FALSE
P29966	1	FALSE	FALSE	FALSE	TRUE	FALSE	FALSE	FALSE	FALSE
Q86SF2	0	FALSE	FALSE	FALSE	FALSE	FALSE	FALSE	FALSE	FALSE
Q9UJJ9	1	FALSE	FALSE	FALSE	TRUE	FALSE	FALSE	FALSE	FALSE
Q9NY97	1	FALSE	FALSE	FALSE	TRUE	FALSE	FALSE	FALSE	FALSE
Q96PD5	1	FALSE	FALSE	FALSE	TRUE	FALSE	FALSE	FALSE	FALSE
P48163	0	FALSE	FALSE	FALSE	FALSE	FALSE	FALSE	FALSE	FALSE
P55160	0	FALSE	FALSE	FALSE	FALSE	FALSE	FALSE	FALSE	FALSE
Q92692	0	FALSE	FALSE	FALSE	FALSE	FALSE	FALSE	FALSE	FALSE
Q92859	1	FALSE	FALSE	FALSE	TRUE	FALSE	FALSE	FALSE	FALSE
P43146	0	FALSE	FALSE	FALSE	FALSE	FALSE	FALSE	FALSE	FALSE
P32004	0	FALSE	FALSE	FALSE	FALSE	FALSE	FALSE	FALSE	FALSE
Q9P2S2	0	FALSE	FALSE	FALSE	FALSE	FALSE	FALSE	FALSE	FALSE
P58401	0	FALSE	FALSE	FALSE	FALSE	FALSE	FALSE	FALSE	FALSE
Q9Y4C0	0	FALSE	FALSE	FALSE	FALSE	FALSE	FALSE	FALSE	FALSE
Q09666	0	FALSE	FALSE	FALSE	FALSE	FALSE	FALSE	FALSE	FALSE
O14594	0	FALSE	FALSE	FALSE	FALSE	FALSE	FALSE	FALSE	FALSE
P29120	1	FALSE	FALSE	FALSE	TRUE	FALSE	FALSE	FALSE	FALSE
O94856	1	FALSE	FALSE	FALSE	TRUE	FALSE	FALSE	FALSE	FALSE
Q9UM47	1	FALSE	FALSE	FALSE	TRUE	FALSE	FALSE	FALSE	FALSE
Q8N2Q7	0	FALSE	FALSE	FALSE	FALSE	FALSE	FALSE	FALSE	FALSE
Q8NFZ4	1	FALSE	FALSE	FALSE	TRUE	FALSE	FALSE	FALSE	FALSE
Q92823	0	FALSE	FALSE	FALSE	FALSE	FALSE	FALSE	FALSE	FALSE
P51674	0	FALSE	FALSE	FALSE	FALSE	FALSE	FALSE	FALSE	FALSE
O95502	1	FALSE	FALSE	FALSE	TRUE	FALSE	FALSE	FALSE	FALSE
Q15818	1	FALSE	FALSE	FALSE	TRUE	FALSE	FALSE	FALSE	FALSE
O14786	0	FALSE	FALSE	FALSE	FALSE	FALSE	FALSE	FALSE	FALSE
O15240	0	FALSE	FALSE	FALSE	FALSE	FALSE	FALSE	FALSE	FALSE
Q99574	0	FALSE	FALSE	FALSE	FALSE	FALSE	FALSE	FALSE	FALSE
Q9P121	0	FALSE	FALSE	FALSE	FALSE	FALSE	FALSE	FALSE	FALSE
Q14697	1	FALSE	FALSE	FALSE	TRUE	FALSE	FALSE	FALSE	FALSE
P14543	0	FALSE	FALSE	FALSE	FALSE	FALSE	FALSE	FALSE	FALSE
Q14112	1	FALSE	FALSE	FALSE	TRUE	FALSE	FALSE	FALSE	FALSE
Q5JPE7	1	FALSE	FALSE	FALSE	TRUE	FALSE	FALSE	FALSE	FALSE
Q99784	1	FALSE	FALSE	FALSE	TRUE	FALSE	FALSE	FALSE	FALSE
Q02818	0	FALSE	FALSE	FALSE	FALSE	FALSE	FALSE	FALSE	FALSE
P19338	1	FALSE	FALSE	FALSE	TRUE	FALSE	FALSE	FALSE	FALSE
Q9H173	0	FALSE	FALSE	FALSE	FALSE	FALSE	FALSE	FALSE	FALSE
Q6UWY5	0	FALSE	FALSE	FALSE	FALSE	FALSE	FALSE	FALSE	FALSE
Q68BL7	0	FALSE	FALSE	FALSE	FALSE	FALSE	FALSE	FALSE	FALSE
Q68BL8	0	FALSE	FALSE	FALSE	FALSE	FALSE	FALSE	FALSE	FALSE
Q9NRN5	1	FALSE	FALSE	FALSE	TRUE	FALSE	FALSE	FALSE	FALSE
P23515	0	FALSE	FALSE	FALSE	FALSE	FALSE	FALSE	FALSE	FALSE
Q14982	0	FALSE	FALSE	FALSE	FALSE	FALSE	FALSE	FALSE	FALSE
Q99983	0	FALSE	FALSE	FALSE	FALSE	FALSE	FALSE	FALSE	FALSE
P10451	0	FALSE	FALSE	FALSE	FALSE	FALSE	FALSE	FALSE	FALSE
Q86UD1	0	FALSE	FALSE	FALSE	FALSE	FALSE	FALSE	FALSE	FALSE
P50897	0	FALSE	FALSE	FALSE	FALSE	FALSE	FALSE	FALSE	FALSE
O95428	0	FALSE	FALSE	FALSE	FALSE	FALSE	FALSE	FALSE	FALSE
Q99497	0	FALSE	FALSE	FALSE	FALSE	FALSE	FALSE	FALSE	FALSE
P19021	1	FALSE	FALSE	FALSE	TRUE	FALSE	FALSE	FALSE	FALSE
P62937	0	FALSE	FALSE	FALSE	FALSE	FALSE	FALSE	FALSE	FALSE
P23284	1	FALSE	FALSE	FALSE	TRUE	FALSE	FALSE	FALSE	FALSE
Q15063	1	FALSE	FALSE	FALSE	TRUE	FALSE	FALSE	FALSE	FALSE
Q92626	0	FALSE	FALSE	FALSE	FALSE	FALSE	FALSE	FALSE	FALSE
Q06830	0	FALSE	FALSE	FALSE	FALSE	FALSE	FALSE	FALSE	FALSE
P32119	0	FALSE	FALSE	FALSE	FALSE	FALSE	FALSE	FALSE	FALSE
P30041	2	FALSE	FALSE	FALSE	TRUE	TRUE	FALSE	FALSE	FALSE
Q13515	0	FALSE	FALSE	FALSE	FALSE	FALSE	FALSE	FALSE	FALSE
P04180	0	FALSE	FALSE	FALSE	FALSE	FALSE	FALSE	FALSE	FALSE
P30086	0	FALSE	FALSE	FALSE	FALSE	FALSE	FALSE	FALSE	FALSE
P80108	0	FALSE	FALSE	FALSE	FALSE	FALSE	FALSE	FALSE	FALSE
O95394	0	FALSE	FALSE	FALSE	FALSE	FALSE	FALSE	FALSE	FALSE
P36871	0	FALSE	FALSE	FALSE	FALSE	FALSE	FALSE	FALSE	FALSE
Q96G03	0	FALSE	FALSE	FALSE	FALSE	FALSE	FALSE	FALSE	FALSE
P00558	1	FALSE	FALSE	FALSE	TRUE	FALSE	FALSE	FALSE	FALSE
P18669	1	FALSE	FALSE	FALSE	TRUE	FALSE	FALSE	FALSE	FALSE
P55058	1	FALSE	FALSE	FALSE	TRUE	FALSE	FALSE	FALSE	FALSE
P36955	0	FALSE	FALSE	FALSE	FALSE	FALSE	FALSE	FALSE	FALSE
Q63HQ2	0	FALSE	FALSE	FALSE	FALSE	FALSE	FALSE	FALSE	FALSE
Q13835	0	FALSE	FALSE	FALSE	FALSE	FALSE	FALSE	FALSE	FALSE
Q9BTY2	0	FALSE	FALSE	FALSE	FALSE	FALSE	FALSE	FALSE	FALSE
P03952	0	FALSE	FALSE	FALSE	FALSE	FALSE	FALSE	FALSE	FALSE
Q16720	0	FALSE	FALSE	FALSE	FALSE	FALSE	FALSE	FALSE	FALSE
P05155	0	FALSE	FALSE	FALSE	FALSE	FALSE	FALSE	FALSE	FALSE
P05154	0	FALSE	FALSE	FALSE	FALSE	FALSE	FALSE	FALSE	FALSE
P05121	0	FALSE	FALSE	FALSE	FALSE	FALSE	FALSE	FALSE	FALSE
P00747	0	FALSE	FALSE	FALSE	FALSE	FALSE	FALSE	FALSE	FALSE
P13796	0	FALSE	FALSE	FALSE	FALSE	FALSE	FALSE	FALSE	FALSE
Q13093	0	FALSE	FALSE	FALSE	FALSE	FALSE	FALSE	FALSE	FALSE
Q9NRA1	0	FALSE	FALSE	FALSE	FALSE	FALSE	FALSE	FALSE	FALSE
P16234	0	FALSE	FALSE	FALSE	FALSE	FALSE	FALSE	FALSE	FALSE
P09619	0	FALSE	FALSE	FALSE	FALSE	FALSE	FALSE	FALSE	FALSE
Q15149	0	FALSE	FALSE	FALSE	FALSE	FALSE	FALSE	FALSE	FALSE
P21246	0	FALSE	FALSE	FALSE	FALSE	FALSE	FALSE	FALSE	FALSE
Q8IUK5	1	FALSE	FALSE	FALSE	TRUE	FALSE	FALSE	FALSE	FALSE
Q6UX71	0	FALSE	FALSE	FALSE	FALSE	FALSE	FALSE	FALSE	FALSE
Q9UIW2	1	FALSE	FALSE	FALSE	TRUE	FALSE	FALSE	FALSE	FALSE
O75051	1	FALSE	FALSE	FALSE	TRUE	FALSE	FALSE	FALSE	FALSE
P51805	0	FALSE	FALSE	FALSE	FALSE	FALSE	FALSE	FALSE	FALSE
O43157	1	FALSE	FALSE	FALSE	TRUE	FALSE	FALSE	FALSE	FALSE
O15031	0	FALSE	FALSE	FALSE	FALSE	FALSE	FALSE	FALSE	FALSE
Q9ULL4	0	FALSE	FALSE	FALSE	FALSE	FALSE	FALSE	FALSE	FALSE
Q7Z5L7	0	FALSE	FALSE	FALSE	FALSE	FALSE	FALSE	FALSE	FALSE
P11940	0	FALSE	FALSE	FALSE	FALSE	FALSE	FALSE	FALSE	FALSE
P01833	0	FALSE	FALSE	FALSE	FALSE	FALSE	FALSE	FALSE	FALSE
Q10472	0	FALSE	FALSE	FALSE	FALSE	FALSE	FALSE	FALSE	FALSE
Q86SR1	1	FALSE	FALSE	FALSE	FALSE	FALSE	FALSE	TRUE	FALSE
Q8IUC8	1	FALSE	FALSE	FALSE	FALSE	FALSE	FALSE	TRUE	FALSE
Q8N428	1	FALSE	FALSE	FALSE	FALSE	FALSE	FALSE	TRUE	FALSE
Q10471	1	FALSE	FALSE	FALSE	FALSE	FALSE	FALSE	TRUE	FALSE
Q7Z7M9	1	FALSE	FALSE	FALSE	FALSE	FALSE	FALSE	TRUE	FALSE
Q8NCL4	2	FALSE	FALSE	FALSE	TRUE	FALSE	FALSE	TRUE	FALSE
P20742	1	FALSE	FALSE	FALSE	FALSE	FALSE	FALSE	TRUE	FALSE
Q9ULR0	1	FALSE	FALSE	FALSE	FALSE	FALSE	FALSE	TRUE	FALSE
Q9UHG3	2	FALSE	FALSE	FALSE	TRUE	FALSE	FALSE	TRUE	FALSE
Q96SM3	2	FALSE	FALSE	FALSE	TRUE	FALSE	FALSE	TRUE	FALSE
A0A075B6H7	1	FALSE	FALSE	FALSE	FALSE	FALSE	FALSE	TRUE	FALSE
Q9H3G5	1	FALSE	FALSE	FALSE	FALSE	FALSE	FALSE	TRUE	FALSE
P09668	1	FALSE	FALSE	FALSE	FALSE	FALSE	FALSE	TRUE	FALSE
Q15113	1	FALSE	FALSE	FALSE	FALSE	FALSE	FALSE	TRUE	FALSE
Q02809	2	FALSE	FALSE	FALSE	TRUE	FALSE	FALSE	TRUE	FALSE
P07737	1	FALSE	FALSE	FALSE	FALSE	FALSE	FALSE	TRUE	FALSE
Q8WUM4	2	FALSE	FALSE	FALSE	FALSE	FALSE	TRUE	TRUE	FALSE
P51888	1	FALSE	FALSE	FALSE	FALSE	FALSE	TRUE	FALSE	FALSE
Q07954	2	FALSE	FALSE	FALSE	FALSE	FALSE	TRUE	TRUE	FALSE
P48147	2	FALSE	FALSE	FALSE	FALSE	FALSE	TRUE	TRUE	FALSE
Q8NBP7	2	FALSE	FALSE	FALSE	FALSE	FALSE	TRUE	TRUE	FALSE
Q9UHG2	2	FALSE	FALSE	FALSE	FALSE	FALSE	TRUE	TRUE	FALSE
P07602	2	FALSE	FALSE	FALSE	FALSE	FALSE	TRUE	TRUE	FALSE
Q9P2B2	2	FALSE	FALSE	FALSE	FALSE	FALSE	TRUE	TRUE	FALSE
Q14914	3	FALSE	FALSE	FALSE	TRUE	FALSE	TRUE	TRUE	FALSE
P41222	2	FALSE	FALSE	FALSE	FALSE	FALSE	TRUE	TRUE	FALSE
P15309	2	FALSE	FALSE	FALSE	FALSE	FALSE	TRUE	TRUE	FALSE
P20618	2	FALSE	FALSE	FALSE	FALSE	FALSE	TRUE	TRUE	FALSE
P28074	2	FALSE	FALSE	FALSE	FALSE	FALSE	TRUE	TRUE	FALSE
P28072	2	FALSE	FALSE	FALSE	FALSE	FALSE	TRUE	TRUE	FALSE
P11171	3	FALSE	FALSE	FALSE	TRUE	FALSE	TRUE	TRUE	FALSE
Q96IU4	3	FALSE	FALSE	FALSE	TRUE	FALSE	TRUE	TRUE	FALSE
P02760	2	FALSE	FALSE	FALSE	FALSE	FALSE	TRUE	TRUE	FALSE
Q5IJ48	2	FALSE	FALSE	FALSE	FALSE	FALSE	TRUE	TRUE	FALSE
O60888	2	FALSE	FALSE	FALSE	FALSE	FALSE	TRUE	TRUE	FALSE
P30101	2	FALSE	FALSE	FALSE	FALSE	FALSE	TRUE	TRUE	FALSE
Q15084	2	FALSE	FALSE	FALSE	FALSE	FALSE	TRUE	TRUE	FALSE
P07237	2	FALSE	FALSE	FALSE	FALSE	FALSE	TRUE	TRUE	FALSE
P49257	2	FALSE	FALSE	FALSE	FALSE	FALSE	TRUE	TRUE	FALSE
Q92520	2	FALSE	FALSE	FALSE	FALSE	FALSE	TRUE	TRUE	FALSE
Q99435	2	FALSE	FALSE	FALSE	FALSE	FALSE	TRUE	TRUE	FALSE
Q9UN36	2	FALSE	FALSE	FALSE	FALSE	FALSE	TRUE	TRUE	FALSE
Q9BZQ8	2	FALSE	FALSE	FALSE	FALSE	FALSE	TRUE	TRUE	FALSE
Q8WZA1	2	FALSE	FALSE	FALSE	FALSE	FALSE	TRUE	TRUE	FALSE
Q8WVV4	2	FALSE	FALSE	FALSE	FALSE	FALSE	TRUE	TRUE	FALSE
P06703	2	FALSE	FALSE	FALSE	FALSE	FALSE	TRUE	TRUE	FALSE
P06702	3	FALSE	FALSE	FALSE	TRUE	FALSE	TRUE	TRUE	FALSE
Q7Z5N4	3	FALSE	FALSE	FALSE	FALSE	TRUE	TRUE	TRUE	FALSE
P56705	2	FALSE	FALSE	FALSE	FALSE	FALSE	TRUE	TRUE	FALSE
Q9UK55	2	FALSE	FALSE	FALSE	FALSE	FALSE	TRUE	TRUE	FALSE
Q08188	3	FALSE	FALSE	FALSE	FALSE	TRUE	TRUE	TRUE	FALSE
P22061	2	FALSE	FALSE	FALSE	FALSE	FALSE	TRUE	TRUE	FALSE
Q92954	2	FALSE	FALSE	FALSE	FALSE	FALSE	TRUE	TRUE	FALSE
P00734	2	FALSE	FALSE	FALSE	FALSE	FALSE	TRUE	TRUE	FALSE
Q9Y5I4	2	FALSE	FALSE	FALSE	FALSE	FALSE	TRUE	TRUE	FALSE
Q9Y5E5	2	FALSE	FALSE	FALSE	FALSE	FALSE	TRUE	TRUE	FALSE
Q14517	2	FALSE	FALSE	FALSE	FALSE	FALSE	TRUE	TRUE	FALSE
Q9NYQ8	2	FALSE	FALSE	FALSE	FALSE	FALSE	TRUE	TRUE	FALSE
Q9UN70	2	FALSE	FALSE	FALSE	FALSE	FALSE	TRUE	TRUE	FALSE
Q9Y5F6	2	FALSE	FALSE	FALSE	FALSE	FALSE	TRUE	TRUE	FALSE
Q08174	2	FALSE	FALSE	FALSE	FALSE	FALSE	TRUE	TRUE	FALSE
Q96JQ0	2	FALSE	FALSE	FALSE	FALSE	FALSE	TRUE	TRUE	FALSE
Q9HC56	2	FALSE	FALSE	FALSE	FALSE	FALSE	TRUE	TRUE	FALSE
Q96MK3	2	FALSE	FALSE	FALSE	FALSE	FALSE	TRUE	TRUE	FALSE
P00491	3	FALSE	FALSE	FALSE	FALSE	TRUE	TRUE	TRUE	FALSE
P55786	2	FALSE	FALSE	FALSE	FALSE	FALSE	TRUE	TRUE	FALSE
Q8NHP8	2	FALSE	FALSE	FALSE	FALSE	FALSE	TRUE	TRUE	FALSE
Q8IZP2	2	FALSE	FALSE	FALSE	FALSE	FALSE	TRUE	TRUE	FALSE
P14618	2	FALSE	FALSE	FALSE	FALSE	FALSE	TRUE	TRUE	FALSE
Q08257	2	FALSE	FALSE	FALSE	FALSE	FALSE	TRUE	TRUE	FALSE
P31150	2	FALSE	FALSE	FALSE	FALSE	FALSE	TRUE	TRUE	FALSE
P50395	2	FALSE	FALSE	FALSE	FALSE	FALSE	TRUE	TRUE	FALSE
P35241	2	FALSE	FALSE	FALSE	FALSE	FALSE	TRUE	TRUE	FALSE
P46940	2	FALSE	FALSE	FALSE	FALSE	FALSE	TRUE	TRUE	FALSE
P63000	2	FALSE	FALSE	FALSE	FALSE	FALSE	TRUE	TRUE	FALSE
P51153	2	FALSE	FALSE	FALSE	FALSE	FALSE	TRUE	TRUE	FALSE
P61106	2	FALSE	FALSE	FALSE	FALSE	FALSE	TRUE	TRUE	FALSE
P62820	2	FALSE	FALSE	FALSE	FALSE	FALSE	TRUE	TRUE	FALSE
P61019	2	FALSE	FALSE	FALSE	FALSE	FALSE	TRUE	TRUE	FALSE
P11233	2	FALSE	FALSE	FALSE	FALSE	FALSE	TRUE	TRUE	FALSE
P23467	3	FALSE	FALSE	FALSE	TRUE	FALSE	TRUE	TRUE	FALSE
P08575	3	FALSE	FALSE	FALSE	TRUE	FALSE	TRUE	TRUE	FALSE
P23468	3	FALSE	FALSE	FALSE	TRUE	FALSE	TRUE	TRUE	FALSE
P10586	3	FALSE	FALSE	FALSE	TRUE	FALSE	TRUE	TRUE	FALSE
Q15262	3	FALSE	FALSE	FALSE	TRUE	FALSE	TRUE	TRUE	FALSE
Q13332	3	FALSE	FALSE	FALSE	TRUE	FALSE	TRUE	TRUE	FALSE
Q16849	2	FALSE	FALSE	FALSE	FALSE	FALSE	TRUE	TRUE	FALSE
P78509	3	FALSE	FALSE	FALSE	FALSE	TRUE	TRUE	TRUE	FALSE
Q96TC7	2	FALSE	FALSE	FALSE	FALSE	FALSE	TRUE	TRUE	FALSE
O75787	2	FALSE	FALSE	FALSE	FALSE	FALSE	TRUE	TRUE	FALSE
Q96B86	2	FALSE	FALSE	FALSE	FALSE	FALSE	TRUE	TRUE	FALSE
Q9BZR6	2	FALSE	FALSE	FALSE	FALSE	FALSE	TRUE	TRUE	FALSE
Q99969	3	FALSE	FALSE	FALSE	TRUE	FALSE	TRUE	TRUE	FALSE
P10745	2	FALSE	FALSE	FALSE	FALSE	FALSE	TRUE	TRUE	FALSE
P02753	2	FALSE	FALSE	FALSE	FALSE	FALSE	TRUE	TRUE	FALSE
P52565	3	FALSE	FALSE	FALSE	TRUE	FALSE	TRUE	TRUE	FALSE
Q07960	2	FALSE	FALSE	FALSE	FALSE	FALSE	TRUE	TRUE	FALSE
O94989	2	FALSE	FALSE	FALSE	FALSE	FALSE	TRUE	TRUE	FALSE
Q9Y3A5	2	FALSE	FALSE	FALSE	FALSE	FALSE	TRUE	TRUE	FALSE
Q9Y6N7	2	FALSE	FALSE	FALSE	FALSE	FALSE	TRUE	TRUE	FALSE
Q9HCK4	2	FALSE	FALSE	FALSE	FALSE	FALSE	TRUE	TRUE	FALSE
Q8WZ75	2	FALSE	FALSE	FALSE	FALSE	FALSE	TRUE	TRUE	FALSE
O75711	2	FALSE	FALSE	FALSE	FALSE	FALSE	TRUE	TRUE	FALSE
Q96HF1	2	FALSE	FALSE	FALSE	FALSE	FALSE	TRUE	TRUE	FALSE
Q92765	2	FALSE	FALSE	FALSE	FALSE	FALSE	TRUE	TRUE	FALSE
P05060	3	FALSE	FALSE	FALSE	TRUE	FALSE	TRUE	TRUE	FALSE
Q8WXD2	3	FALSE	FALSE	FALSE	TRUE	FALSE	TRUE	TRUE	FALSE
Q6UXD5	3	FALSE	FALSE	FALSE	TRUE	FALSE	TRUE	TRUE	FALSE
Q9BYH1	3	FALSE	FALSE	FALSE	TRUE	FALSE	TRUE	TRUE	FALSE
Q53EL9	3	FALSE	FALSE	FALSE	TRUE	FALSE	TRUE	TRUE	FALSE
P49908	2	FALSE	FALSE	FALSE	FALSE	FALSE	TRUE	TRUE	FALSE
Q13214	3	FALSE	FALSE	FALSE	TRUE	FALSE	TRUE	TRUE	FALSE
Q99985	3	FALSE	FALSE	FALSE	TRUE	FALSE	TRUE	TRUE	FALSE
Q9NS98	2	FALSE	FALSE	FALSE	FALSE	FALSE	TRUE	TRUE	FALSE
Q8NFY4	3	FALSE	FALSE	FALSE	TRUE	FALSE	TRUE	TRUE	FALSE
Q92743	3	FALSE	FALSE	FALSE	TRUE	FALSE	TRUE	TRUE	FALSE
Q08209	2	FALSE	FALSE	FALSE	FALSE	FALSE	TRUE	TRUE	FALSE
P02787	2	FALSE	FALSE	FALSE	FALSE	FALSE	TRUE	TRUE	FALSE
P35237	3	FALSE	FALSE	FALSE	TRUE	FALSE	TRUE	TRUE	FALSE
P02743	3	FALSE	FALSE	FALSE	TRUE	FALSE	TRUE	TRUE	FALSE
P27169	2	FALSE	FALSE	FALSE	FALSE	FALSE	TRUE	TRUE	FALSE
P04278	2	FALSE	FALSE	FALSE	FALSE	FALSE	TRUE	TRUE	FALSE
P10768	2	FALSE	FALSE	FALSE	FALSE	FALSE	TRUE	TRUE	FALSE
Q99519	3	FALSE	FALSE	FALSE	TRUE	FALSE	TRUE	TRUE	FALSE
Q96PX8	3	FALSE	FALSE	FALSE	TRUE	FALSE	TRUE	TRUE	FALSE
Q9H156	2	FALSE	FALSE	FALSE	FALSE	FALSE	TRUE	TRUE	FALSE
Q8IW52	3	FALSE	FALSE	FALSE	TRUE	FALSE	TRUE	TRUE	FALSE
O94991	3	FALSE	FALSE	FALSE	TRUE	FALSE	TRUE	TRUE	FALSE
O43147	3	FALSE	FALSE	FALSE	TRUE	FALSE	TRUE	TRUE	FALSE
P05023	2	FALSE	FALSE	FALSE	FALSE	FALSE	TRUE	TRUE	FALSE
P50993	2	FALSE	FALSE	FALSE	FALSE	FALSE	TRUE	TRUE	FALSE
P05026	3	FALSE	FALSE	FALSE	TRUE	FALSE	TRUE	TRUE	FALSE
P54709	3	FALSE	FALSE	FALSE	TRUE	FALSE	TRUE	TRUE	FALSE
Q08357	2	FALSE	FALSE	FALSE	FALSE	FALSE	TRUE	TRUE	FALSE
Q9UKG4	3	FALSE	FALSE	FALSE	TRUE	FALSE	TRUE	TRUE	FALSE
P11168	3	FALSE	FALSE	FALSE	TRUE	FALSE	TRUE	TRUE	FALSE
Q8TCC7	3	FALSE	FALSE	FALSE	TRUE	FALSE	TRUE	TRUE	FALSE
Q99523	3	FALSE	FALSE	FALSE	TRUE	FALSE	TRUE	TRUE	FALSE
Q92673	2	FALSE	FALSE	FALSE	FALSE	FALSE	TRUE	TRUE	FALSE
Q14515	3	FALSE	FALSE	FALSE	TRUE	FALSE	TRUE	TRUE	FALSE
Q13813	3	FALSE	FALSE	FALSE	TRUE	FALSE	TRUE	TRUE	FALSE
P11277	2	FALSE	FALSE	FALSE	FALSE	FALSE	TRUE	TRUE	FALSE
Q01082	3	FALSE	FALSE	FALSE	TRUE	FALSE	TRUE	TRUE	FALSE
O15020	3	FALSE	FALSE	FALSE	TRUE	FALSE	TRUE	TRUE	FALSE
Q9HCB6	2	FALSE	FALSE	FALSE	FALSE	FALSE	TRUE	TRUE	FALSE
Q9BUD6	2	FALSE	FALSE	FALSE	FALSE	FALSE	TRUE	TRUE	FALSE
Q9NY15	2	FALSE	FALSE	FALSE	FALSE	FALSE	TRUE	TRUE	FALSE
O00391	2	FALSE	FALSE	FALSE	FALSE	FALSE	TRUE	TRUE	FALSE
Q6ZRP7	3	FALSE	FALSE	FALSE	TRUE	FALSE	TRUE	TRUE	FALSE
Q8TAQ9	3	FALSE	FALSE	FALSE	TRUE	FALSE	TRUE	TRUE	FALSE
P78539	3	FALSE	FALSE	FALSE	TRUE	FALSE	TRUE	TRUE	FALSE
Q8TER0	3	FALSE	FALSE	FALSE	TRUE	FALSE	TRUE	TRUE	FALSE
Q4LDE5	3	FALSE	FALSE	FALSE	TRUE	FALSE	TRUE	TRUE	FALSE
Q99536	2	FALSE	FALSE	FALSE	FALSE	FALSE	TRUE	TRUE	FALSE
O00560	3	FALSE	FALSE	FALSE	TRUE	FALSE	TRUE	TRUE	FALSE
Q9Y490	2	FALSE	FALSE	FALSE	FALSE	FALSE	TRUE	TRUE	FALSE
Q7Z7G0	2	FALSE	FALSE	FALSE	FALSE	FALSE	TRUE	TRUE	FALSE
Q92752	3	FALSE	FALSE	FALSE	TRUE	FALSE	TRUE	TRUE	FALSE
P22105	3	FALSE	FALSE	FALSE	TRUE	FALSE	TRUE	TRUE	FALSE
Q9UKZ4	3	FALSE	FALSE	FALSE	TRUE	FALSE	TRUE	TRUE	FALSE
Q9P273	3	FALSE	FALSE	FALSE	TRUE	FALSE	TRUE	TRUE	FALSE
Q6N022	3	FALSE	FALSE	FALSE	TRUE	FALSE	TRUE	TRUE	FALSE
Q9BZE9	3	FALSE	FALSE	FALSE	TRUE	FALSE	TRUE	TRUE	FALSE
Q7Z6K1	2	FALSE	FALSE	FALSE	FALSE	FALSE	TRUE	TRUE	FALSE
Q86VQ3	3	FALSE	FALSE	FALSE	TRUE	FALSE	TRUE	TRUE	FALSE
P10599	3	FALSE	FALSE	FALSE	TRUE	FALSE	TRUE	TRUE	FALSE
Q6ZMP0	2	FALSE	FALSE	FALSE	FALSE	FALSE	TRUE	TRUE	FALSE
P07996	3	FALSE	FALSE	FALSE	TRUE	FALSE	TRUE	TRUE	FALSE
P35442	2	FALSE	FALSE	FALSE	FALSE	FALSE	TRUE	TRUE	FALSE
P49746	3	FALSE	FALSE	FALSE	TRUE	FALSE	TRUE	TRUE	FALSE
P35443	3	FALSE	FALSE	FALSE	TRUE	FALSE	TRUE	TRUE	FALSE
O00142	3	FALSE	FALSE	FALSE	TRUE	FALSE	TRUE	TRUE	FALSE
P05543	3	FALSE	FALSE	FALSE	TRUE	FALSE	TRUE	TRUE	FALSE
Q7L0X0	3	FALSE	FALSE	FALSE	TRUE	FALSE	TRUE	TRUE	FALSE
Q9H0E2	3	FALSE	FALSE	FALSE	TRUE	FALSE	TRUE	TRUE	FALSE
O14657	2	FALSE	FALSE	FALSE	FALSE	FALSE	TRUE	TRUE	FALSE
P37837	3	FALSE	FALSE	FALSE	TRUE	FALSE	TRUE	TRUE	FALSE
P20062	3	FALSE	FALSE	FALSE	TRUE	FALSE	TRUE	TRUE	FALSE
Q86TJ2	3	FALSE	FALSE	FALSE	TRUE	FALSE	TRUE	TRUE	FALSE
P02786	2	FALSE	FALSE	FALSE	FALSE	FALSE	TRUE	TRUE	FALSE
Q03167	2	FALSE	FALSE	FALSE	FALSE	FALSE	TRUE	TRUE	FALSE
P61812	3	FALSE	FALSE	FALSE	TRUE	FALSE	TRUE	TRUE	FALSE
Q15582	3	FALSE	FALSE	FALSE	TRUE	FALSE	TRUE	TRUE	FALSE
Q01995	3	FALSE	FALSE	FALSE	TRUE	FALSE	TRUE	TRUE	FALSE
P55072	3	FALSE	FALSE	FALSE	TRUE	FALSE	TRUE	TRUE	FALSE
P29401	2	FALSE	FALSE	FALSE	FALSE	FALSE	TRUE	TRUE	FALSE
Q14232	2	FALSE	FALSE	FALSE	FALSE	FALSE	TRUE	TRUE	FALSE
Q7Z7H5	2	FALSE	FALSE	FALSE	FALSE	FALSE	TRUE	TRUE	FALSE
Q24JP5	3	FALSE	FALSE	FALSE	TRUE	FALSE	TRUE	TRUE	FALSE
Q14DG7	3	FALSE	FALSE	FALSE	TRUE	FALSE	TRUE	TRUE	FALSE
Q8N3T6	3	FALSE	FALSE	FALSE	TRUE	FALSE	TRUE	TRUE	FALSE
Q14C87	3	FALSE	FALSE	FALSE	TRUE	FALSE	TRUE	TRUE	FALSE
Q6IEE7	3	FALSE	FALSE	FALSE	TRUE	FALSE	TRUE	TRUE	FALSE
Q86YD3	2	FALSE	FALSE	FALSE	FALSE	FALSE	TRUE	TRUE	FALSE
P02766	2	FALSE	FALSE	FALSE	FALSE	FALSE	TRUE	TRUE	FALSE
P67936	2	FALSE	FALSE	FALSE	FALSE	FALSE	TRUE	TRUE	FALSE
P07477	2	FALSE	FALSE	FALSE	FALSE	FALSE	TRUE	TRUE	FALSE
P23381	2	FALSE	FALSE	FALSE	FALSE	FALSE	TRUE	TRUE	FALSE
P68363	2	FALSE	FALSE	FALSE	FALSE	FALSE	TRUE	TRUE	FALSE
P68371	2	FALSE	FALSE	FALSE	FALSE	FALSE	TRUE	TRUE	FALSE
O00300	2	FALSE	FALSE	FALSE	FALSE	FALSE	TRUE	TRUE	FALSE
Q99816	2	FALSE	FALSE	FALSE	FALSE	FALSE	TRUE	TRUE	FALSE
Q6IBS0	2	FALSE	FALSE	FALSE	FALSE	FALSE	TRUE	TRUE	FALSE
Q9Y274	2	FALSE	FALSE	FALSE	FALSE	FALSE	TRUE	TRUE	FALSE
P07948	2	FALSE	FALSE	FALSE	FALSE	FALSE	TRUE	TRUE	FALSE
P54578	2	FALSE	FALSE	FALSE	FALSE	FALSE	TRUE	TRUE	FALSE
D6RBQ6	2	FALSE	FALSE	FALSE	FALSE	FALSE	TRUE	TRUE	FALSE
P09936	2	FALSE	FALSE	FALSE	FALSE	FALSE	TRUE	TRUE	FALSE
P62987	2	FALSE	FALSE	FALSE	FALSE	FALSE	TRUE	TRUE	FALSE
P22314	2	FALSE	FALSE	FALSE	FALSE	FALSE	TRUE	TRUE	FALSE
Q6UX72	2	FALSE	FALSE	FALSE	FALSE	FALSE	TRUE	TRUE	FALSE
Q14376	2	FALSE	FALSE	FALSE	FALSE	FALSE	TRUE	TRUE	FALSE
Q9NYU2	2	FALSE	FALSE	FALSE	FALSE	FALSE	TRUE	TRUE	FALSE
Q6ZVL6	2	FALSE	FALSE	FALSE	FALSE	FALSE	TRUE	TRUE	FALSE
Q6UX73	2	FALSE	FALSE	FALSE	FALSE	FALSE	TRUE	TRUE	FALSE
Q16851	2	FALSE	FALSE	FALSE	FALSE	FALSE	TRUE	TRUE	FALSE
P19320	2	FALSE	FALSE	FALSE	FALSE	FALSE	TRUE	TRUE	FALSE
Q6EMK4	2	FALSE	FALSE	FALSE	FALSE	FALSE	TRUE	TRUE	FALSE
P13611	2	FALSE	FALSE	FALSE	FALSE	FALSE	TRUE	TRUE	FALSE
Q12907	2	FALSE	FALSE	FALSE	FALSE	FALSE	TRUE	TRUE	FALSE
P08670	2	FALSE	FALSE	FALSE	FALSE	FALSE	TRUE	TRUE	FALSE
P18206	2	FALSE	FALSE	FALSE	FALSE	FALSE	TRUE	TRUE	FALSE
P02774	2	FALSE	FALSE	FALSE	FALSE	FALSE	TRUE	TRUE	FALSE
P04070	2	FALSE	FALSE	FALSE	FALSE	FALSE	TRUE	TRUE	FALSE
P07225	2	FALSE	FALSE	FALSE	FALSE	FALSE	TRUE	TRUE	FALSE
P04004	2	FALSE	FALSE	FALSE	FALSE	FALSE	TRUE	TRUE	FALSE
P54289	2	FALSE	FALSE	FALSE	FALSE	FALSE	TRUE	TRUE	FALSE
Q9NY47	2	FALSE	FALSE	FALSE	FALSE	FALSE	TRUE	TRUE	FALSE
P04275	2	FALSE	FALSE	FALSE	FALSE	FALSE	TRUE	TRUE	FALSE
P21281	2	FALSE	FALSE	FALSE	FALSE	FALSE	TRUE	TRUE	FALSE
Q5VU97	2	FALSE	FALSE	FALSE	FALSE	FALSE	TRUE	TRUE	FALSE
Q8TEU8	2	FALSE	FALSE	FALSE	FALSE	FALSE	TRUE	TRUE	FALSE
O75083	2	FALSE	FALSE	FALSE	FALSE	FALSE	TRUE	TRUE	FALSE
Q969T9	2	FALSE	FALSE	FALSE	FALSE	FALSE	TRUE	TRUE	FALSE
Q8NBI6	2	FALSE	FALSE	FALSE	FALSE	FALSE	TRUE	TRUE	FALSE
Q86Y38	2	FALSE	FALSE	FALSE	FALSE	FALSE	TRUE	TRUE	FALSE
Q9H1B5	2	FALSE	FALSE	FALSE	FALSE	FALSE	TRUE	TRUE	FALSE
Q9H0M4	2	FALSE	FALSE	FALSE	FALSE	FALSE	TRUE	TRUE	FALSE
Q504Y0	2	FALSE	FALSE	FALSE	FALSE	FALSE	TRUE	TRUE	FALSE
P25311	2	FALSE	FALSE	FALSE	FALSE	FALSE	TRUE	TRUE	FALSE
Q05996	2	FALSE	FALSE	FALSE	FALSE	FALSE	TRUE	TRUE	FALSE

## Sheet: serum
proteins	counts	LogisticRegression	Perceptron	RandomForestClassifier	ExtraTreesClassifier	GradientBoostingClassifier	DecisionTreeClassifier	AdaBoostClassifier	XGBClassifier
P04114	1	TRUE	FALSE	FALSE	FALSE	FALSE	FALSE	FALSE	FALSE
P01024	1	FALSE	TRUE	FALSE	FALSE	FALSE	FALSE	FALSE	FALSE
Q9Y490	0	FALSE	FALSE	FALSE	FALSE	FALSE	FALSE	FALSE	FALSE
P21333	2	TRUE	TRUE	FALSE	FALSE	FALSE	FALSE	FALSE	FALSE
P35579	0	FALSE	FALSE	FALSE	FALSE	FALSE	FALSE	FALSE	FALSE
P0C0L5	0	FALSE	FALSE	FALSE	FALSE	FALSE	FALSE	FALSE	FALSE
P0C0L4	0	FALSE	FALSE	FALSE	FALSE	FALSE	FALSE	FALSE	FALSE
P06396	0	FALSE	FALSE	FALSE	FALSE	FALSE	FALSE	FALSE	FALSE
P12111	0	FALSE	FALSE	FALSE	FALSE	FALSE	FALSE	FALSE	FALSE
P15924	1	FALSE	FALSE	FALSE	FALSE	FALSE	FALSE	FALSE	TRUE
Q06033	0	FALSE	FALSE	FALSE	FALSE	FALSE	FALSE	FALSE	FALSE
P18206	0	FALSE	FALSE	FALSE	FALSE	FALSE	FALSE	FALSE	FALSE
P11277	0	FALSE	FALSE	FALSE	FALSE	FALSE	FALSE	FALSE	FALSE
P19823	0	FALSE	FALSE	FALSE	FALSE	FALSE	FALSE	FALSE	FALSE
P02549	0	FALSE	FALSE	FALSE	FALSE	FALSE	FALSE	FALSE	FALSE
P19827	0	FALSE	FALSE	FALSE	FALSE	FALSE	FALSE	FALSE	FALSE
P35527	0	FALSE	FALSE	FALSE	FALSE	FALSE	FALSE	FALSE	FALSE
P12814	0	FALSE	FALSE	FALSE	FALSE	FALSE	FALSE	FALSE	FALSE
P04264	0	FALSE	FALSE	FALSE	FALSE	FALSE	FALSE	FALSE	FALSE
Q14624	0	FALSE	FALSE	FALSE	FALSE	FALSE	FALSE	FALSE	FALSE
P02649	0	FALSE	FALSE	FALSE	FALSE	FALSE	FALSE	FALSE	FALSE
P05546	0	FALSE	FALSE	FALSE	FALSE	FALSE	FALSE	FALSE	FALSE
P01008	0	FALSE	FALSE	FALSE	FALSE	FALSE	FALSE	FALSE	FALSE
P12259	0	FALSE	FALSE	FALSE	FALSE	FALSE	FALSE	FALSE	FALSE
P01031	0	FALSE	FALSE	FALSE	FALSE	FALSE	FALSE	FALSE	FALSE
P01009	0	FALSE	FALSE	FALSE	FALSE	FALSE	FALSE	FALSE	FALSE
P35908	0	FALSE	FALSE	FALSE	FALSE	FALSE	FALSE	FALSE	FALSE
Q9UK55	0	FALSE	FALSE	FALSE	FALSE	FALSE	FALSE	FALSE	FALSE
P02671	0	FALSE	FALSE	FALSE	FALSE	FALSE	FALSE	FALSE	FALSE
Q86YZ3	0	FALSE	FALSE	FALSE	FALSE	FALSE	FALSE	FALSE	FALSE
O14791	0	FALSE	FALSE	FALSE	FALSE	FALSE	FALSE	FALSE	FALSE
P02647	1	FALSE	TRUE	FALSE	FALSE	FALSE	FALSE	FALSE	FALSE
P06727	0	FALSE	FALSE	FALSE	FALSE	FALSE	FALSE	FALSE	FALSE
P60709	2	TRUE	TRUE	FALSE	FALSE	FALSE	FALSE	FALSE	FALSE
P26038	0	FALSE	FALSE	FALSE	FALSE	FALSE	FALSE	FALSE	FALSE
P00734	0	FALSE	FALSE	FALSE	FALSE	FALSE	FALSE	FALSE	FALSE
P10909	0	FALSE	FALSE	FALSE	FALSE	FALSE	FALSE	FALSE	FALSE
P00488	0	FALSE	FALSE	FALSE	FALSE	FALSE	FALSE	FALSE	FALSE
P02748	0	FALSE	FALSE	FALSE	FALSE	FALSE	FALSE	FALSE	FALSE
P02751	0	FALSE	FALSE	FALSE	FALSE	FALSE	FALSE	FALSE	FALSE
O43707	0	FALSE	FALSE	FALSE	FALSE	FALSE	FALSE	FALSE	FALSE
Q15063	0	FALSE	FALSE	FALSE	FALSE	FALSE	FALSE	FALSE	FALSE
P13645	0	FALSE	FALSE	FALSE	FALSE	FALSE	FALSE	FALSE	FALSE
P68133	0	FALSE	FALSE	FALSE	FALSE	FALSE	FALSE	FALSE	FALSE
P16157	0	FALSE	FALSE	FALSE	FALSE	FALSE	FALSE	FALSE	FALSE
Q86UX7	0	FALSE	FALSE	FALSE	FALSE	FALSE	FALSE	FALSE	FALSE
P14625	0	FALSE	FALSE	FALSE	FALSE	FALSE	FALSE	FALSE	FALSE
Q14315	0	FALSE	FALSE	FALSE	FALSE	FALSE	FALSE	FALSE	FALSE
P29622	0	FALSE	FALSE	FALSE	FALSE	FALSE	FALSE	FALSE	FALSE
P18428	0	FALSE	FALSE	FALSE	FALSE	FALSE	FALSE	FALSE	FALSE
P13647	0	FALSE	FALSE	FALSE	FALSE	FALSE	FALSE	FALSE	FALSE
O00391	0	FALSE	FALSE	FALSE	FALSE	FALSE	FALSE	FALSE	FALSE
P02786	0	FALSE	FALSE	FALSE	FALSE	FALSE	FALSE	FALSE	FALSE
P55058	0	FALSE	FALSE	FALSE	FALSE	FALSE	FALSE	FALSE	FALSE
P01871	1	FALSE	TRUE	FALSE	FALSE	FALSE	FALSE	FALSE	FALSE
P02768	0	FALSE	FALSE	FALSE	FALSE	FALSE	FALSE	FALSE	FALSE
P08514	0	FALSE	FALSE	FALSE	FALSE	FALSE	FALSE	FALSE	FALSE
P11142	0	FALSE	FALSE	FALSE	FALSE	FALSE	FALSE	FALSE	FALSE
Q6Q788	0	FALSE	FALSE	FALSE	FALSE	FALSE	FALSE	FALSE	FALSE
P04275	0	FALSE	FALSE	FALSE	FALSE	FALSE	FALSE	FALSE	FALSE
Q7L576	0	FALSE	FALSE	FALSE	FALSE	FALSE	FALSE	FALSE	FALSE
P02533	0	FALSE	FALSE	FALSE	FALSE	FALSE	FALSE	FALSE	FALSE
P01023	0	FALSE	FALSE	FALSE	FALSE	FALSE	FALSE	FALSE	FALSE
P02675	0	FALSE	FALSE	FALSE	FALSE	FALSE	FALSE	FALSE	FALSE
Q96PD5	0	FALSE	FALSE	FALSE	FALSE	FALSE	FALSE	FALSE	FALSE
P11021	0	FALSE	FALSE	FALSE	FALSE	FALSE	FALSE	FALSE	FALSE
P14618	0	FALSE	FALSE	FALSE	FALSE	FALSE	FALSE	FALSE	FALSE
P02538	0	FALSE	FALSE	FALSE	FALSE	FALSE	FALSE	FALSE	FALSE
Q9H4M9	0	FALSE	FALSE	FALSE	FALSE	FALSE	FALSE	FALSE	FALSE
Q13201	0	FALSE	FALSE	FALSE	FALSE	FALSE	FALSE	FALSE	FALSE
P04406	0	FALSE	FALSE	FALSE	FALSE	FALSE	FALSE	FALSE	FALSE
P27169	0	FALSE	FALSE	FALSE	FALSE	FALSE	FALSE	FALSE	FALSE
Q9Y2A7	0	FALSE	FALSE	FALSE	FALSE	FALSE	FALSE	FALSE	FALSE
P23229	0	FALSE	FALSE	FALSE	FALSE	FALSE	FALSE	FALSE	FALSE
P06733	0	FALSE	FALSE	FALSE	FALSE	FALSE	FALSE	FALSE	FALSE
P08697	0	FALSE	FALSE	FALSE	FALSE	FALSE	FALSE	FALSE	FALSE
Q9NZN3	0	FALSE	FALSE	FALSE	FALSE	FALSE	FALSE	FALSE	FALSE
P02787	0	FALSE	FALSE	FALSE	FALSE	FALSE	FALSE	FALSE	FALSE
O75083	0	FALSE	FALSE	FALSE	FALSE	FALSE	FALSE	FALSE	FALSE
Q9UHG3	0	FALSE	FALSE	FALSE	FALSE	FALSE	FALSE	FALSE	FALSE
Q15833	0	FALSE	FALSE	FALSE	FALSE	FALSE	FALSE	FALSE	FALSE
P07900	0	FALSE	FALSE	FALSE	FALSE	FALSE	FALSE	FALSE	FALSE
P01011	0	FALSE	FALSE	FALSE	FALSE	FALSE	FALSE	FALSE	FALSE
P08779	0	FALSE	FALSE	FALSE	FALSE	FALSE	FALSE	FALSE	FALSE
P01042	0	FALSE	FALSE	FALSE	FALSE	FALSE	FALSE	FALSE	FALSE
P08567	0	FALSE	FALSE	FALSE	FALSE	FALSE	FALSE	FALSE	FALSE
P11597	0	FALSE	FALSE	FALSE	FALSE	FALSE	FALSE	FALSE	FALSE
P0DOX6	0	FALSE	FALSE	FALSE	FALSE	FALSE	FALSE	FALSE	FALSE
P04278	0	FALSE	FALSE	FALSE	FALSE	FALSE	FALSE	FALSE	FALSE
Q9H4B7	0	FALSE	FALSE	FALSE	FALSE	FALSE	FALSE	FALSE	FALSE
Q12913	0	FALSE	FALSE	FALSE	FALSE	FALSE	FALSE	FALSE	FALSE
P08238	0	FALSE	FALSE	FALSE	FALSE	FALSE	FALSE	FALSE	FALSE
P07437	0	FALSE	FALSE	FALSE	FALSE	FALSE	FALSE	FALSE	FALSE
P02730	0	FALSE	FALSE	FALSE	FALSE	FALSE	FALSE	FALSE	FALSE
P07225	0	FALSE	FALSE	FALSE	FALSE	FALSE	FALSE	FALSE	FALSE
Q15149	0	FALSE	FALSE	FALSE	FALSE	FALSE	FALSE	FALSE	FALSE
P31327	0	FALSE	FALSE	FALSE	FALSE	FALSE	FALSE	FALSE	FALSE
P33908	0	FALSE	FALSE	FALSE	FALSE	FALSE	FALSE	FALSE	FALSE
P67936	0	FALSE	FALSE	FALSE	FALSE	FALSE	FALSE	FALSE	FALSE
P20930	0	FALSE	FALSE	FALSE	FALSE	FALSE	FALSE	FALSE	FALSE
Q01518	0	FALSE	FALSE	FALSE	FALSE	FALSE	FALSE	FALSE	FALSE
P68371	0	FALSE	FALSE	FALSE	FALSE	FALSE	FALSE	FALSE	FALSE
Q9Y4D1	0	FALSE	FALSE	FALSE	FALSE	FALSE	FALSE	FALSE	FALSE
P13796	0	FALSE	FALSE	FALSE	FALSE	FALSE	FALSE	FALSE	FALSE
Q5D862	0	FALSE	FALSE	FALSE	FALSE	FALSE	FALSE	FALSE	FALSE
P55072	0	FALSE	FALSE	FALSE	FALSE	FALSE	FALSE	FALSE	FALSE
Q14644	0	FALSE	FALSE	FALSE	FALSE	FALSE	FALSE	FALSE	FALSE
P04004	0	FALSE	FALSE	FALSE	FALSE	FALSE	FALSE	FALSE	FALSE
Q8WUM4	0	FALSE	FALSE	FALSE	FALSE	FALSE	FALSE	FALSE	FALSE
Q13418	0	FALSE	FALSE	FALSE	FALSE	FALSE	FALSE	FALSE	FALSE
P00450	0	FALSE	FALSE	FALSE	FALSE	FALSE	FALSE	FALSE	FALSE
P27105	0	FALSE	FALSE	FALSE	FALSE	FALSE	FALSE	FALSE	FALSE
Q13576	0	FALSE	FALSE	FALSE	FALSE	FALSE	FALSE	FALSE	FALSE
P07996	0	FALSE	FALSE	FALSE	FALSE	FALSE	FALSE	FALSE	FALSE
O15144	0	FALSE	FALSE	FALSE	FALSE	FALSE	FALSE	FALSE	FALSE
Q92954	0	FALSE	FALSE	FALSE	FALSE	FALSE	FALSE	FALSE	FALSE
Q02413	0	FALSE	FALSE	FALSE	FALSE	FALSE	FALSE	FALSE	FALSE
Q96IY4	0	FALSE	FALSE	FALSE	FALSE	FALSE	FALSE	FALSE	FALSE
P00739	0	FALSE	FALSE	FALSE	FALSE	FALSE	FALSE	FALSE	FALSE
P00751	0	FALSE	FALSE	FALSE	FALSE	FALSE	FALSE	FALSE	FALSE
P05154	0	FALSE	FALSE	FALSE	FALSE	FALSE	FALSE	FALSE	FALSE
Q00610	0	FALSE	FALSE	FALSE	FALSE	FALSE	FALSE	FALSE	FALSE
Q9Y4L1	0	FALSE	FALSE	FALSE	FALSE	FALSE	FALSE	FALSE	FALSE
P02679	0	FALSE	FALSE	FALSE	FALSE	FALSE	FALSE	FALSE	FALSE
P16284	0	FALSE	FALSE	FALSE	FALSE	FALSE	FALSE	FALSE	FALSE
Q9Y613	0	FALSE	FALSE	FALSE	FALSE	FALSE	FALSE	FALSE	FALSE
P08133	0	FALSE	FALSE	FALSE	FALSE	FALSE	FALSE	FALSE	FALSE
Q9HBI1	0	FALSE	FALSE	FALSE	FALSE	FALSE	FALSE	FALSE	FALSE
P0DMV8	0	FALSE	FALSE	FALSE	FALSE	FALSE	FALSE	FALSE	FALSE
P30101	0	FALSE	FALSE	FALSE	FALSE	FALSE	FALSE	FALSE	FALSE
Q0VD83	0	FALSE	FALSE	FALSE	FALSE	FALSE	FALSE	FALSE	FALSE
P07358	0	FALSE	FALSE	FALSE	FALSE	FALSE	FALSE	FALSE	FALSE
P35241	0	FALSE	FALSE	FALSE	FALSE	FALSE	FALSE	FALSE	FALSE
P05106	0	FALSE	FALSE	FALSE	FALSE	FALSE	FALSE	FALSE	FALSE
P23142	0	FALSE	FALSE	FALSE	FALSE	FALSE	FALSE	FALSE	FALSE
P40197	0	FALSE	FALSE	FALSE	FALSE	FALSE	FALSE	FALSE	FALSE
P07384	0	FALSE	FALSE	FALSE	FALSE	FALSE	FALSE	FALSE	FALSE
P11215	0	FALSE	FALSE	FALSE	FALSE	FALSE	FALSE	FALSE	FALSE
O75955	0	FALSE	FALSE	FALSE	FALSE	FALSE	FALSE	FALSE	FALSE
P07948	0	FALSE	FALSE	FALSE	FALSE	FALSE	FALSE	FALSE	FALSE
P17301	0	FALSE	FALSE	FALSE	FALSE	FALSE	FALSE	FALSE	FALSE
P11171	0	FALSE	FALSE	FALSE	FALSE	FALSE	FALSE	FALSE	FALSE
P08571	0	FALSE	FALSE	FALSE	FALSE	FALSE	FALSE	FALSE	FALSE
O60610	0	FALSE	FALSE	FALSE	FALSE	FALSE	FALSE	FALSE	FALSE
P63104	0	FALSE	FALSE	FALSE	FALSE	FALSE	FALSE	FALSE	FALSE
P06681	0	FALSE	FALSE	FALSE	FALSE	FALSE	FALSE	FALSE	FALSE
P05023	0	FALSE	FALSE	FALSE	FALSE	FALSE	FALSE	FALSE	FALSE
Q04695	0	FALSE	FALSE	FALSE	FALSE	FALSE	FALSE	FALSE	FALSE
P06576	0	FALSE	FALSE	FALSE	FALSE	FALSE	FALSE	FALSE	FALSE
P50995	0	FALSE	FALSE	FALSE	FALSE	FALSE	FALSE	FALSE	FALSE
P61160	0	FALSE	FALSE	FALSE	FALSE	FALSE	FALSE	FALSE	FALSE
Q15485	0	FALSE	FALSE	FALSE	FALSE	FALSE	FALSE	FALSE	FALSE
P02766	0	FALSE	FALSE	FALSE	FALSE	FALSE	FALSE	FALSE	FALSE
P0DOX5	0	FALSE	FALSE	FALSE	FALSE	FALSE	FALSE	FALSE	FALSE
P35858	0	FALSE	FALSE	FALSE	FALSE	FALSE	FALSE	FALSE	FALSE
P05155	0	FALSE	FALSE	FALSE	FALSE	FALSE	FALSE	FALSE	FALSE
P10643	0	FALSE	FALSE	FALSE	FALSE	FALSE	FALSE	FALSE	FALSE
P08603	0	FALSE	FALSE	FALSE	FALSE	FALSE	FALSE	FALSE	FALSE
P01859	0	FALSE	FALSE	FALSE	FALSE	FALSE	FALSE	FALSE	FALSE
O75116	0	FALSE	FALSE	FALSE	FALSE	FALSE	FALSE	FALSE	FALSE
P01860	0	FALSE	FALSE	FALSE	FALSE	FALSE	FALSE	FALSE	FALSE
P04075	0	FALSE	FALSE	FALSE	FALSE	FALSE	FALSE	FALSE	FALSE
P08575	0	FALSE	FALSE	FALSE	FALSE	FALSE	FALSE	FALSE	FALSE
Q16851	0	FALSE	FALSE	FALSE	FALSE	FALSE	FALSE	FALSE	FALSE
P15311	0	FALSE	FALSE	FALSE	FALSE	FALSE	FALSE	FALSE	FALSE
P05556	0	FALSE	FALSE	FALSE	FALSE	FALSE	FALSE	FALSE	FALSE
P69905	0	FALSE	FALSE	FALSE	FALSE	FALSE	FALSE	FALSE	FALSE
P00558	0	FALSE	FALSE	FALSE	FALSE	FALSE	FALSE	FALSE	FALSE
P13671	0	FALSE	FALSE	FALSE	FALSE	FALSE	FALSE	FALSE	FALSE
P61158	0	FALSE	FALSE	FALSE	FALSE	FALSE	FALSE	FALSE	FALSE
P15144	0	FALSE	FALSE	FALSE	FALSE	FALSE	FALSE	FALSE	FALSE
P05543	0	FALSE	FALSE	FALSE	FALSE	FALSE	FALSE	FALSE	FALSE
P58335	0	FALSE	FALSE	FALSE	FALSE	FALSE	FALSE	FALSE	FALSE
P08519	0	FALSE	FALSE	FALSE	FALSE	FALSE	FALSE	FALSE	FALSE
P00738	0	FALSE	FALSE	FALSE	FALSE	FALSE	FALSE	FALSE	FALSE
P00451	0	FALSE	FALSE	FALSE	FALSE	FALSE	FALSE	FALSE	FALSE
P04439	0	FALSE	FALSE	FALSE	FALSE	FALSE	FALSE	FALSE	FALSE
P02545	0	FALSE	FALSE	FALSE	FALSE	FALSE	FALSE	FALSE	FALSE
P78371	0	FALSE	FALSE	FALSE	FALSE	FALSE	FALSE	FALSE	FALSE
Q71U36	0	FALSE	FALSE	FALSE	FALSE	FALSE	FALSE	FALSE	FALSE
Q14697	0	FALSE	FALSE	FALSE	FALSE	FALSE	FALSE	FALSE	FALSE
P27824	0	FALSE	FALSE	FALSE	FALSE	FALSE	FALSE	FALSE	FALSE
P04040	0	FALSE	FALSE	FALSE	FALSE	FALSE	FALSE	FALSE	FALSE
P22694	0	FALSE	FALSE	FALSE	FALSE	FALSE	FALSE	FALSE	FALSE
Q9HDC9	0	FALSE	FALSE	FALSE	FALSE	FALSE	FALSE	FALSE	FALSE
P07237	0	FALSE	FALSE	FALSE	FALSE	FALSE	FALSE	FALSE	FALSE
P07355	0	FALSE	FALSE	FALSE	FALSE	FALSE	FALSE	FALSE	FALSE
Q93084	0	FALSE	FALSE	FALSE	FALSE	FALSE	FALSE	FALSE	FALSE
Q15582	0	FALSE	FALSE	FALSE	FALSE	FALSE	FALSE	FALSE	FALSE
Q8TDL5	0	FALSE	FALSE	FALSE	FALSE	FALSE	FALSE	FALSE	FALSE
Q14254	0	FALSE	FALSE	FALSE	FALSE	FALSE	FALSE	FALSE	FALSE
P68366	0	FALSE	FALSE	FALSE	FALSE	FALSE	FALSE	FALSE	FALSE
O75558	0	FALSE	FALSE	FALSE	FALSE	FALSE	FALSE	FALSE	FALSE
Q15404	0	FALSE	FALSE	FALSE	FALSE	FALSE	FALSE	FALSE	FALSE
Q01082	0	FALSE	FALSE	FALSE	FALSE	FALSE	FALSE	FALSE	FALSE
Q92743	0	FALSE	FALSE	FALSE	FALSE	FALSE	FALSE	FALSE	FALSE
P02788	0	FALSE	FALSE	FALSE	FALSE	FALSE	FALSE	FALSE	FALSE
Q70J99	0	FALSE	FALSE	FALSE	FALSE	FALSE	FALSE	FALSE	FALSE
P01019	0	FALSE	FALSE	FALSE	FALSE	FALSE	FALSE	FALSE	FALSE
Q96KN2	0	FALSE	FALSE	FALSE	FALSE	FALSE	FALSE	FALSE	FALSE
O60664	0	FALSE	FALSE	FALSE	FALSE	FALSE	FALSE	FALSE	FALSE
Q12805	0	FALSE	FALSE	FALSE	FALSE	FALSE	FALSE	FALSE	FALSE
P80108	0	FALSE	FALSE	FALSE	FALSE	FALSE	FALSE	FALSE	FALSE
P29350	0	FALSE	FALSE	FALSE	FALSE	FALSE	FALSE	FALSE	FALSE
P36871	0	FALSE	FALSE	FALSE	FALSE	FALSE	FALSE	FALSE	FALSE
Q07960	0	FALSE	FALSE	FALSE	FALSE	FALSE	FALSE	FALSE	FALSE
P46940	0	FALSE	FALSE	FALSE	FALSE	FALSE	FALSE	FALSE	FALSE
P08319	0	FALSE	FALSE	FALSE	FALSE	FALSE	FALSE	FALSE	FALSE
P50990	0	FALSE	FALSE	FALSE	FALSE	FALSE	FALSE	FALSE	FALSE
P06744	0	FALSE	FALSE	FALSE	FALSE	FALSE	FALSE	FALSE	FALSE
Q27J81	0	FALSE	FALSE	FALSE	FALSE	FALSE	FALSE	FALSE	FALSE
P12931	0	FALSE	FALSE	FALSE	FALSE	FALSE	FALSE	FALSE	FALSE
O15031	0	FALSE	FALSE	FALSE	FALSE	FALSE	FALSE	FALSE	FALSE
Q8N1N4	0	FALSE	FALSE	FALSE	FALSE	FALSE	FALSE	FALSE	FALSE
P50570	0	FALSE	FALSE	FALSE	FALSE	FALSE	FALSE	FALSE	FALSE
Q08188	0	FALSE	FALSE	FALSE	FALSE	FALSE	FALSE	FALSE	FALSE
Q13093	0	FALSE	FALSE	FALSE	FALSE	FALSE	FALSE	FALSE	FALSE
P12429	0	FALSE	FALSE	FALSE	FALSE	FALSE	FALSE	FALSE	FALSE
P50148	0	FALSE	FALSE	FALSE	FALSE	FALSE	FALSE	FALSE	FALSE
P61224	0	FALSE	FALSE	FALSE	FALSE	FALSE	FALSE	FALSE	FALSE
P08758	0	FALSE	FALSE	FALSE	FALSE	FALSE	FALSE	FALSE	FALSE
P09525	0	FALSE	FALSE	FALSE	FALSE	FALSE	FALSE	FALSE	FALSE
Q14008	0	FALSE	FALSE	FALSE	FALSE	FALSE	FALSE	FALSE	FALSE
Q86U17	0	FALSE	FALSE	FALSE	FALSE	FALSE	FALSE	FALSE	FALSE
P25705	0	FALSE	FALSE	FALSE	FALSE	FALSE	FALSE	FALSE	FALSE
Q08431	0	FALSE	FALSE	FALSE	FALSE	FALSE	FALSE	FALSE	FALSE
P01889	0	FALSE	FALSE	FALSE	FALSE	FALSE	FALSE	FALSE	FALSE
P55160	0	FALSE	FALSE	FALSE	FALSE	FALSE	FALSE	FALSE	FALSE
Q6KB66	0	FALSE	FALSE	FALSE	FALSE	FALSE	FALSE	FALSE	FALSE
Q08554	0	FALSE	FALSE	FALSE	FALSE	FALSE	FALSE	FALSE	FALSE
Q05193	0	FALSE	FALSE	FALSE	FALSE	FALSE	FALSE	FALSE	FALSE
P20073	0	FALSE	FALSE	FALSE	FALSE	FALSE	FALSE	FALSE	FALSE
P31946	0	FALSE	FALSE	FALSE	FALSE	FALSE	FALSE	FALSE	FALSE
P04196	0	FALSE	FALSE	FALSE	FALSE	FALSE	FALSE	FALSE	FALSE
P04083	0	FALSE	FALSE	FALSE	FALSE	FALSE	FALSE	FALSE	FALSE
P01876	0	FALSE	FALSE	FALSE	FALSE	FALSE	FALSE	FALSE	FALSE
P04899	0	FALSE	FALSE	FALSE	FALSE	FALSE	FALSE	FALSE	FALSE
P29401	0	FALSE	FALSE	FALSE	FALSE	FALSE	FALSE	FALSE	FALSE
Q3LXA3	0	FALSE	FALSE	FALSE	FALSE	FALSE	FALSE	FALSE	FALSE
Q6YHK3	0	FALSE	FALSE	FALSE	FALSE	FALSE	FALSE	FALSE	FALSE
P30740	0	FALSE	FALSE	FALSE	FALSE	FALSE	FALSE	FALSE	FALSE
P10809	0	FALSE	FALSE	FALSE	FALSE	FALSE	FALSE	FALSE	FALSE
P15291	0	FALSE	FALSE	FALSE	FALSE	FALSE	FALSE	FALSE	FALSE
Q99536	0	FALSE	FALSE	FALSE	FALSE	FALSE	FALSE	FALSE	FALSE
Q9HCM2	0	FALSE	FALSE	FALSE	FALSE	FALSE	FALSE	FALSE	FALSE
P48740	0	FALSE	FALSE	FALSE	FALSE	FALSE	FALSE	FALSE	FALSE
P41226	0	FALSE	FALSE	FALSE	FALSE	FALSE	FALSE	FALSE	FALSE
Q9H6X2	0	FALSE	FALSE	FALSE	FALSE	FALSE	FALSE	FALSE	FALSE
Q04917	0	FALSE	FALSE	FALSE	FALSE	FALSE	FALSE	FALSE	FALSE
P53396	0	FALSE	FALSE	FALSE	FALSE	FALSE	FALSE	FALSE	FALSE
P22314	0	FALSE	FALSE	FALSE	FALSE	FALSE	FALSE	FALSE	FALSE
P29508	0	FALSE	FALSE	FALSE	FALSE	FALSE	FALSE	FALSE	FALSE
P23381	0	FALSE	FALSE	FALSE	FALSE	FALSE	FALSE	FALSE	FALSE
Q07954	0	FALSE	FALSE	FALSE	FALSE	FALSE	FALSE	FALSE	FALSE
P20062	0	FALSE	FALSE	FALSE	FALSE	FALSE	FALSE	FALSE	FALSE
P07357	0	FALSE	FALSE	FALSE	FALSE	FALSE	FALSE	FALSE	FALSE
Q9Y5C1	0	FALSE	FALSE	FALSE	FALSE	FALSE	FALSE	FALSE	FALSE
Q01813	0	FALSE	FALSE	FALSE	FALSE	FALSE	FALSE	FALSE	FALSE
P23634	0	FALSE	FALSE	FALSE	FALSE	FALSE	FALSE	FALSE	FALSE
P55786	0	FALSE	FALSE	FALSE	FALSE	FALSE	FALSE	FALSE	FALSE
Q7KZF4	0	FALSE	FALSE	FALSE	FALSE	FALSE	FALSE	FALSE	FALSE
Q9UNW1	0	FALSE	FALSE	FALSE	FALSE	FALSE	FALSE	FALSE	FALSE
Q96TA1	0	FALSE	FALSE	FALSE	FALSE	FALSE	FALSE	FALSE	FALSE
P61981	0	FALSE	FALSE	FALSE	FALSE	FALSE	FALSE	FALSE	FALSE
P04003	0	FALSE	FALSE	FALSE	FALSE	FALSE	FALSE	FALSE	FALSE
P06737	0	FALSE	FALSE	FALSE	FALSE	FALSE	FALSE	FALSE	FALSE
P07195	0	FALSE	FALSE	FALSE	FALSE	FALSE	FALSE	FALSE	FALSE
Q9H2K8	0	FALSE	FALSE	FALSE	FALSE	FALSE	FALSE	FALSE	FALSE
O00159	0	FALSE	FALSE	FALSE	FALSE	FALSE	FALSE	FALSE	FALSE
P18054	0	FALSE	FALSE	FALSE	FALSE	FALSE	FALSE	FALSE	FALSE
Q86VP6	0	FALSE	FALSE	FALSE	FALSE	FALSE	FALSE	FALSE	FALSE
Q96C24	0	FALSE	FALSE	FALSE	FALSE	FALSE	FALSE	FALSE	FALSE
P11166	0	FALSE	FALSE	FALSE	FALSE	FALSE	FALSE	FALSE	FALSE
Q9NPG4	0	FALSE	FALSE	FALSE	FALSE	FALSE	FALSE	FALSE	FALSE
Q9Y251	0	FALSE	FALSE	FALSE	FALSE	FALSE	FALSE	FALSE	FALSE
P62258	0	FALSE	FALSE	FALSE	FALSE	FALSE	FALSE	FALSE	FALSE
Q14344	0	FALSE	FALSE	FALSE	FALSE	FALSE	FALSE	FALSE	FALSE
P11413	0	FALSE	FALSE	FALSE	FALSE	FALSE	FALSE	FALSE	FALSE
P35542	0	FALSE	FALSE	FALSE	FALSE	FALSE	FALSE	FALSE	FALSE
O14672	0	FALSE	FALSE	FALSE	FALSE	FALSE	FALSE	FALSE	FALSE
P11169	0	FALSE	FALSE	FALSE	FALSE	FALSE	FALSE	FALSE	FALSE
P13639	0	FALSE	FALSE	FALSE	FALSE	FALSE	FALSE	FALSE	FALSE
P00915	0	FALSE	FALSE	FALSE	FALSE	FALSE	FALSE	FALSE	FALSE
P38606	0	FALSE	FALSE	FALSE	FALSE	FALSE	FALSE	FALSE	FALSE
P49368	0	FALSE	FALSE	FALSE	FALSE	FALSE	FALSE	FALSE	FALSE
P05089	0	FALSE	FALSE	FALSE	FALSE	FALSE	FALSE	FALSE	FALSE
Q96G03	0	FALSE	FALSE	FALSE	FALSE	FALSE	FALSE	FALSE	FALSE
P68871	0	FALSE	FALSE	FALSE	FALSE	FALSE	FALSE	FALSE	FALSE
Q03167	0	FALSE	FALSE	FALSE	FALSE	FALSE	FALSE	FALSE	FALSE
P23528	0	FALSE	FALSE	FALSE	FALSE	FALSE	FALSE	FALSE	FALSE
Q93050	0	FALSE	FALSE	FALSE	FALSE	FALSE	FALSE	FALSE	FALSE
P01861	0	FALSE	FALSE	FALSE	FALSE	FALSE	FALSE	FALSE	FALSE
P50395	0	FALSE	FALSE	FALSE	FALSE	FALSE	FALSE	FALSE	FALSE
O00429	0	FALSE	FALSE	FALSE	FALSE	FALSE	FALSE	FALSE	FALSE
Q7Z794	0	FALSE	FALSE	FALSE	FALSE	FALSE	FALSE	FALSE	FALSE
P19971	0	FALSE	FALSE	FALSE	FALSE	FALSE	FALSE	FALSE	FALSE
P0DOX7	0	FALSE	FALSE	FALSE	FALSE	FALSE	FALSE	FALSE	FALSE
O95445	0	FALSE	FALSE	FALSE	FALSE	FALSE	FALSE	FALSE	FALSE
Q00013	0	FALSE	FALSE	FALSE	FALSE	FALSE	FALSE	FALSE	FALSE
P18433	0	FALSE	FALSE	FALSE	FALSE	FALSE	FALSE	FALSE	FALSE
P31944	0	FALSE	FALSE	FALSE	FALSE	FALSE	FALSE	FALSE	FALSE
P49588	0	FALSE	FALSE	FALSE	FALSE	FALSE	FALSE	FALSE	FALSE
P31146	0	FALSE	FALSE	FALSE	FALSE	FALSE	FALSE	FALSE	FALSE
P16452	0	FALSE	FALSE	FALSE	FALSE	FALSE	FALSE	FALSE	FALSE
P0DOX2	0	FALSE	FALSE	FALSE	FALSE	FALSE	FALSE	FALSE	FALSE
P16671	0	FALSE	FALSE	FALSE	FALSE	FALSE	FALSE	FALSE	FALSE
Q9BWP8	0	FALSE	FALSE	FALSE	FALSE	FALSE	FALSE	FALSE	FALSE
O75356	0	FALSE	FALSE	FALSE	FALSE	FALSE	FALSE	FALSE	FALSE
Q15166	0	FALSE	FALSE	FALSE	FALSE	FALSE	FALSE	FALSE	FALSE
P37837	0	FALSE	FALSE	FALSE	FALSE	FALSE	FALSE	FALSE	FALSE
P31150	0	FALSE	FALSE	FALSE	FALSE	FALSE	FALSE	FALSE	FALSE
O00602	0	FALSE	FALSE	FALSE	FALSE	FALSE	FALSE	FALSE	FALSE
P24557	0	FALSE	FALSE	FALSE	FALSE	FALSE	FALSE	FALSE	FALSE
P52907	0	FALSE	FALSE	FALSE	FALSE	FALSE	FALSE	FALSE	FALSE
O15143	0	FALSE	FALSE	FALSE	FALSE	FALSE	FALSE	FALSE	FALSE
P02743	0	FALSE	FALSE	FALSE	FALSE	FALSE	FALSE	FALSE	FALSE
Q4LDE5	0	FALSE	FALSE	FALSE	FALSE	FALSE	FALSE	FALSE	FALSE
P02760	0	FALSE	FALSE	FALSE	FALSE	FALSE	FALSE	FALSE	FALSE
P11586	0	FALSE	FALSE	FALSE	FALSE	FALSE	FALSE	FALSE	FALSE
P32119	0	FALSE	FALSE	FALSE	FALSE	FALSE	FALSE	FALSE	FALSE
P26572	0	FALSE	FALSE	FALSE	FALSE	FALSE	FALSE	FALSE	FALSE
P00747	0	FALSE	FALSE	FALSE	FALSE	FALSE	FALSE	FALSE	FALSE
P19652	0	FALSE	FALSE	FALSE	FALSE	FALSE	FALSE	FALSE	FALSE
Q9H0U4	0	FALSE	FALSE	FALSE	FALSE	FALSE	FALSE	FALSE	FALSE
P19367	0	FALSE	FALSE	FALSE	FALSE	FALSE	FALSE	FALSE	FALSE
P61204	0	FALSE	FALSE	FALSE	FALSE	FALSE	FALSE	FALSE	FALSE
P48643	0	FALSE	FALSE	FALSE	FALSE	FALSE	FALSE	FALSE	FALSE
Q9NVA2	0	FALSE	FALSE	FALSE	FALSE	FALSE	FALSE	FALSE	FALSE
P35237	0	FALSE	FALSE	FALSE	FALSE	FALSE	FALSE	FALSE	FALSE
Q7L7X3	0	FALSE	FALSE	FALSE	FALSE	FALSE	FALSE	FALSE	FALSE
P60842	0	FALSE	FALSE	FALSE	FALSE	FALSE	FALSE	FALSE	FALSE
P30041	0	FALSE	FALSE	FALSE	FALSE	FALSE	FALSE	FALSE	FALSE
Q06124	0	FALSE	FALSE	FALSE	FALSE	FALSE	FALSE	FALSE	FALSE
P05164	0	FALSE	FALSE	FALSE	FALSE	FALSE	FALSE	FALSE	FALSE
P10586	0	FALSE	FALSE	FALSE	FALSE	FALSE	FALSE	FALSE	FALSE
P17987	0	FALSE	FALSE	FALSE	FALSE	FALSE	FALSE	FALSE	FALSE
P51572	0	FALSE	FALSE	FALSE	FALSE	FALSE	FALSE	FALSE	FALSE
P11216	0	FALSE	FALSE	FALSE	FALSE	FALSE	FALSE	FALSE	FALSE
O00186	0	FALSE	FALSE	FALSE	FALSE	FALSE	FALSE	FALSE	FALSE
P06241	0	FALSE	FALSE	FALSE	FALSE	FALSE	FALSE	FALSE	FALSE
Q92619	0	FALSE	FALSE	FALSE	FALSE	FALSE	FALSE	FALSE	FALSE
Q13867	0	FALSE	FALSE	FALSE	FALSE	FALSE	FALSE	FALSE	FALSE
Q9UDY2	0	FALSE	FALSE	FALSE	FALSE	FALSE	FALSE	FALSE	FALSE
Q16891	0	FALSE	FALSE	FALSE	FALSE	FALSE	FALSE	FALSE	FALSE
P04843	0	FALSE	FALSE	FALSE	FALSE	FALSE	FALSE	FALSE	FALSE
P08195	0	FALSE	FALSE	FALSE	FALSE	FALSE	FALSE	FALSE	FALSE
P61106	0	FALSE	FALSE	FALSE	FALSE	FALSE	FALSE	FALSE	FALSE
Q9Y210	0	FALSE	FALSE	FALSE	FALSE	FALSE	FALSE	FALSE	FALSE
Q9NQ79	0	FALSE	FALSE	FALSE	FALSE	FALSE	FALSE	FALSE	FALSE
P19086	0	FALSE	FALSE	FALSE	FALSE	FALSE	FALSE	FALSE	FALSE
P22061	0	FALSE	FALSE	FALSE	FALSE	FALSE	FALSE	FALSE	FALSE
Q4KMQ2	0	FALSE	FALSE	FALSE	FALSE	FALSE	FALSE	FALSE	FALSE
P47756	0	FALSE	FALSE	FALSE	FALSE	FALSE	FALSE	FALSE	FALSE
P04180	0	FALSE	FALSE	FALSE	FALSE	FALSE	FALSE	FALSE	FALSE
P50552	0	FALSE	FALSE	FALSE	FALSE	FALSE	FALSE	FALSE	FALSE
P22792	0	FALSE	FALSE	FALSE	FALSE	FALSE	FALSE	FALSE	FALSE
Q562R1	2	TRUE	TRUE	FALSE	FALSE	FALSE	FALSE	FALSE	FALSE
P05090	0	FALSE	FALSE	FALSE	FALSE	FALSE	FALSE	FALSE	FALSE
Q9H223	0	FALSE	FALSE	FALSE	FALSE	FALSE	FALSE	FALSE	FALSE
P10644	0	FALSE	FALSE	FALSE	FALSE	FALSE	FALSE	FALSE	FALSE
P08709	0	FALSE	FALSE	FALSE	FALSE	FALSE	FALSE	FALSE	FALSE
P40939	0	FALSE	FALSE	FALSE	FALSE	FALSE	FALSE	FALSE	FALSE
Q8NI99	0	FALSE	FALSE	FALSE	FALSE	FALSE	FALSE	FALSE	FALSE
P04424	0	FALSE	FALSE	FALSE	FALSE	FALSE	FALSE	FALSE	FALSE
P00338	0	FALSE	FALSE	FALSE	FALSE	FALSE	FALSE	FALSE	FALSE
Q14766	0	FALSE	FALSE	FALSE	FALSE	FALSE	FALSE	FALSE	FALSE
P27348	0	FALSE	FALSE	FALSE	FALSE	FALSE	FALSE	FALSE	FALSE
P01137	0	FALSE	FALSE	FALSE	FALSE	FALSE	FALSE	FALSE	FALSE
P60174	0	FALSE	FALSE	FALSE	FALSE	FALSE	FALSE	FALSE	FALSE
P00491	0	FALSE	FALSE	FALSE	FALSE	FALSE	FALSE	FALSE	FALSE
P52209	0	FALSE	FALSE	FALSE	FALSE	FALSE	FALSE	FALSE	FALSE
Q9NNX6	0	FALSE	FALSE	FALSE	FALSE	FALSE	FALSE	FALSE	FALSE
Q14974	0	FALSE	FALSE	FALSE	FALSE	FALSE	FALSE	FALSE	FALSE
P98160	0	FALSE	FALSE	FALSE	FALSE	FALSE	FALSE	FALSE	FALSE
P41240	0	FALSE	FALSE	FALSE	FALSE	FALSE	FALSE	FALSE	FALSE
O95810	0	FALSE	FALSE	FALSE	FALSE	FALSE	FALSE	FALSE	FALSE
P0DOX8	0	FALSE	FALSE	FALSE	FALSE	FALSE	FALSE	FALSE	FALSE
Q8WWI5	0	FALSE	FALSE	FALSE	FALSE	FALSE	FALSE	FALSE	FALSE
P0DOY2	0	FALSE	FALSE	FALSE	FALSE	FALSE	FALSE	FALSE	FALSE
Q06187	0	FALSE	FALSE	FALSE	FALSE	FALSE	FALSE	FALSE	FALSE
P07093	0	FALSE	FALSE	FALSE	FALSE	FALSE	FALSE	FALSE	FALSE
Q15084	0	FALSE	FALSE	FALSE	FALSE	FALSE	FALSE	FALSE	FALSE
O75369	0	FALSE	FALSE	FALSE	FALSE	FALSE	FALSE	FALSE	FALSE
P00352	0	FALSE	FALSE	FALSE	FALSE	FALSE	FALSE	FALSE	FALSE
P50991	0	FALSE	FALSE	FALSE	FALSE	FALSE	FALSE	FALSE	FALSE
Q9NYU2	0	FALSE	FALSE	FALSE	FALSE	FALSE	FALSE	FALSE	FALSE
P42892	0	FALSE	FALSE	FALSE	FALSE	FALSE	FALSE	FALSE	FALSE
P00736	1	FALSE	FALSE	FALSE	FALSE	TRUE	FALSE	FALSE	FALSE
P62937	0	FALSE	FALSE	FALSE	FALSE	FALSE	FALSE	FALSE	FALSE
P52566	0	FALSE	FALSE	FALSE	FALSE	FALSE	FALSE	FALSE	FALSE
O75874	0	FALSE	FALSE	FALSE	FALSE	FALSE	FALSE	FALSE	FALSE
Q99832	0	FALSE	FALSE	FALSE	FALSE	FALSE	FALSE	FALSE	FALSE
P54920	0	FALSE	FALSE	FALSE	FALSE	FALSE	FALSE	FALSE	FALSE
P15169	0	FALSE	FALSE	FALSE	FALSE	FALSE	FALSE	FALSE	FALSE
P00918	0	FALSE	FALSE	FALSE	FALSE	FALSE	FALSE	FALSE	FALSE
P37802	0	FALSE	FALSE	FALSE	FALSE	FALSE	FALSE	FALSE	FALSE
P11234	0	FALSE	FALSE	FALSE	FALSE	FALSE	FALSE	FALSE	FALSE
P31939	0	FALSE	FALSE	FALSE	FALSE	FALSE	FALSE	FALSE	FALSE
P48426	0	FALSE	FALSE	FALSE	FALSE	FALSE	FALSE	FALSE	FALSE
P13667	0	FALSE	FALSE	FALSE	FALSE	FALSE	FALSE	FALSE	FALSE
Q9NP58	0	FALSE	FALSE	FALSE	FALSE	FALSE	FALSE	FALSE	FALSE
P35443	0	FALSE	FALSE	FALSE	FALSE	FALSE	FALSE	FALSE	FALSE
P03952	0	FALSE	FALSE	FALSE	FALSE	FALSE	FALSE	FALSE	FALSE
Q9Y376	0	FALSE	FALSE	FALSE	FALSE	FALSE	FALSE	FALSE	FALSE
O75787	0	FALSE	FALSE	FALSE	FALSE	FALSE	FALSE	FALSE	FALSE
P07360	0	FALSE	FALSE	FALSE	FALSE	FALSE	FALSE	FALSE	FALSE
Q08257	0	FALSE	FALSE	FALSE	FALSE	FALSE	FALSE	FALSE	FALSE
Q96CX2	0	FALSE	FALSE	FALSE	FALSE	FALSE	FALSE	FALSE	FALSE
P27797	0	FALSE	FALSE	FALSE	FALSE	FALSE	FALSE	FALSE	FALSE
P13797	0	FALSE	FALSE	FALSE	FALSE	FALSE	FALSE	FALSE	FALSE
P09871	0	FALSE	FALSE	FALSE	FALSE	FALSE	FALSE	FALSE	FALSE
Q16706	0	FALSE	FALSE	FALSE	FALSE	FALSE	FALSE	FALSE	FALSE
Q8IWE2	0	FALSE	FALSE	FALSE	FALSE	FALSE	FALSE	FALSE	FALSE
P31948	0	FALSE	FALSE	FALSE	FALSE	FALSE	FALSE	FALSE	FALSE
P68104	0	FALSE	FALSE	FALSE	FALSE	FALSE	FALSE	FALSE	FALSE
P42229	0	FALSE	FALSE	FALSE	FALSE	FALSE	FALSE	FALSE	FALSE
P07737	0	FALSE	FALSE	FALSE	FALSE	FALSE	FALSE	FALSE	FALSE
P51148	0	FALSE	FALSE	FALSE	FALSE	FALSE	FALSE	FALSE	FALSE
P16070	0	FALSE	FALSE	FALSE	FALSE	FALSE	FALSE	FALSE	FALSE
P19320	0	FALSE	FALSE	FALSE	FALSE	FALSE	FALSE	FALSE	FALSE
Q9UBW5	0	FALSE	FALSE	FALSE	FALSE	FALSE	FALSE	FALSE	FALSE
P09543	0	FALSE	FALSE	FALSE	FALSE	FALSE	FALSE	FALSE	FALSE
P49407	0	FALSE	FALSE	FALSE	FALSE	FALSE	FALSE	FALSE	FALSE
P55056	0	FALSE	FALSE	FALSE	FALSE	FALSE	FALSE	FALSE	FALSE
P06858	0	FALSE	FALSE	FALSE	FALSE	FALSE	FALSE	FALSE	FALSE
Q7LDG7	0	FALSE	FALSE	FALSE	FALSE	FALSE	FALSE	FALSE	FALSE
P07359	0	FALSE	FALSE	FALSE	FALSE	FALSE	FALSE	FALSE	FALSE
P02741	0	FALSE	FALSE	FALSE	FALSE	FALSE	FALSE	FALSE	FALSE
P62820	0	FALSE	FALSE	FALSE	FALSE	FALSE	FALSE	FALSE	FALSE
P02652	0	FALSE	FALSE	FALSE	FALSE	FALSE	FALSE	FALSE	FALSE
P00742	0	FALSE	FALSE	FALSE	FALSE	FALSE	FALSE	FALSE	FALSE
P51149	1	FALSE	FALSE	FALSE	FALSE	TRUE	FALSE	FALSE	FALSE
P15907	1	FALSE	FALSE	FALSE	FALSE	TRUE	FALSE	FALSE	FALSE
Q9H173	0	FALSE	FALSE	FALSE	FALSE	FALSE	FALSE	FALSE	FALSE
Q8N392	0	FALSE	FALSE	FALSE	FALSE	FALSE	FALSE	FALSE	FALSE
Q96KP4	0	FALSE	FALSE	FALSE	FALSE	FALSE	FALSE	FALSE	FALSE
Q06323	0	FALSE	FALSE	FALSE	FALSE	FALSE	FALSE	FALSE	FALSE
P12883	0	FALSE	FALSE	FALSE	FALSE	FALSE	FALSE	FALSE	FALSE
Q13177	0	FALSE	FALSE	FALSE	FALSE	FALSE	FALSE	FALSE	FALSE
Q9C0H2	0	FALSE	FALSE	FALSE	FALSE	FALSE	FALSE	FALSE	FALSE
P61225	0	FALSE	FALSE	FALSE	FALSE	FALSE	FALSE	FALSE	FALSE
Q9Y2Q0	0	FALSE	FALSE	FALSE	FALSE	FALSE	FALSE	FALSE	FALSE
P49908	0	FALSE	FALSE	FALSE	FALSE	FALSE	FALSE	FALSE	FALSE
P46459	0	FALSE	FALSE	FALSE	FALSE	FALSE	FALSE	FALSE	FALSE
P61006	0	FALSE	FALSE	FALSE	FALSE	FALSE	FALSE	FALSE	FALSE
Q14574	0	FALSE	FALSE	FALSE	FALSE	FALSE	FALSE	FALSE	FALSE
O00187	0	FALSE	FALSE	FALSE	FALSE	FALSE	FALSE	FALSE	FALSE
O43866	0	FALSE	FALSE	FALSE	FALSE	FALSE	FALSE	FALSE	FALSE
Q9H939	0	FALSE	FALSE	FALSE	FALSE	FALSE	FALSE	FALSE	FALSE
P43490	0	FALSE	FALSE	FALSE	FALSE	FALSE	FALSE	FALSE	FALSE
P58166	0	FALSE	FALSE	FALSE	FALSE	FALSE	FALSE	FALSE	FALSE
P05771	0	FALSE	FALSE	FALSE	FALSE	FALSE	FALSE	FALSE	FALSE
P30153	0	FALSE	FALSE	FALSE	FALSE	FALSE	FALSE	FALSE	FALSE
Q9Y274	0	FALSE	FALSE	FALSE	FALSE	FALSE	FALSE	FALSE	FALSE
P59998	0	FALSE	FALSE	FALSE	FALSE	FALSE	FALSE	FALSE	FALSE
P20020	0	FALSE	FALSE	FALSE	FALSE	FALSE	FALSE	FALSE	FALSE
P05107	0	FALSE	FALSE	FALSE	FALSE	FALSE	FALSE	FALSE	FALSE
P08185	0	FALSE	FALSE	FALSE	FALSE	FALSE	FALSE	FALSE	FALSE
P02765	0	FALSE	FALSE	FALSE	FALSE	FALSE	FALSE	FALSE	FALSE
Q9Y6W5	0	FALSE	FALSE	FALSE	FALSE	FALSE	FALSE	FALSE	FALSE
P00740	0	FALSE	FALSE	FALSE	FALSE	FALSE	FALSE	FALSE	FALSE
P61026	0	FALSE	FALSE	FALSE	FALSE	FALSE	FALSE	FALSE	FALSE
P08311	0	FALSE	FALSE	FALSE	FALSE	FALSE	FALSE	FALSE	FALSE
Q8WWZ8	0	FALSE	FALSE	FALSE	FALSE	FALSE	FALSE	FALSE	FALSE
Q15746	0	FALSE	FALSE	FALSE	FALSE	FALSE	FALSE	FALSE	FALSE
P40227	0	FALSE	FALSE	FALSE	FALSE	FALSE	FALSE	FALSE	FALSE
P62805	0	FALSE	FALSE	FALSE	FALSE	FALSE	FALSE	FALSE	FALSE
O00161	0	FALSE	FALSE	FALSE	FALSE	FALSE	FALSE	FALSE	FALSE
O15400	0	FALSE	FALSE	FALSE	FALSE	FALSE	FALSE	FALSE	FALSE
P20701	0	FALSE	FALSE	FALSE	FALSE	FALSE	FALSE	FALSE	FALSE
Q08380	0	FALSE	FALSE	FALSE	FALSE	FALSE	FALSE	FALSE	FALSE
Q05655	0	FALSE	FALSE	FALSE	FALSE	FALSE	FALSE	FALSE	FALSE
P13497	0	FALSE	FALSE	FALSE	FALSE	FALSE	FALSE	FALSE	FALSE
Q8TF42	0	FALSE	FALSE	FALSE	FALSE	FALSE	FALSE	FALSE	FALSE
P02656	0	FALSE	FALSE	FALSE	FALSE	FALSE	FALSE	FALSE	FALSE
P45974	0	FALSE	FALSE	FALSE	FALSE	FALSE	FALSE	FALSE	FALSE
P51884	0	FALSE	FALSE	FALSE	FALSE	FALSE	FALSE	FALSE	FALSE
P06702	0	FALSE	FALSE	FALSE	FALSE	FALSE	FALSE	FALSE	FALSE
Q9UL46	0	FALSE	FALSE	FALSE	FALSE	FALSE	FALSE	FALSE	FALSE
Q9UGM5	0	FALSE	FALSE	FALSE	FALSE	FALSE	FALSE	FALSE	FALSE
Q9ULH1	0	FALSE	FALSE	FALSE	FALSE	FALSE	FALSE	FALSE	FALSE
P08670	0	FALSE	FALSE	FALSE	FALSE	FALSE	FALSE	FALSE	FALSE
P02790	0	FALSE	FALSE	FALSE	FALSE	FALSE	FALSE	FALSE	FALSE
Q92556	0	FALSE	FALSE	FALSE	FALSE	FALSE	FALSE	FALSE	FALSE
Q06830	0	FALSE	FALSE	FALSE	FALSE	FALSE	FALSE	FALSE	FALSE
O75131	0	FALSE	FALSE	FALSE	FALSE	FALSE	FALSE	FALSE	FALSE
O14656	0	FALSE	FALSE	FALSE	FALSE	FALSE	FALSE	FALSE	FALSE
P06756	0	FALSE	FALSE	FALSE	FALSE	FALSE	FALSE	FALSE	FALSE
O00194	0	FALSE	FALSE	FALSE	FALSE	FALSE	FALSE	FALSE	FALSE
P18669	0	FALSE	FALSE	FALSE	FALSE	FALSE	FALSE	FALSE	FALSE
P08754	0	FALSE	FALSE	FALSE	FALSE	FALSE	FALSE	FALSE	FALSE
P04070	0	FALSE	FALSE	FALSE	FALSE	FALSE	FALSE	FALSE	FALSE
Q14642	0	FALSE	FALSE	FALSE	FALSE	FALSE	FALSE	FALSE	FALSE
O15145	0	FALSE	FALSE	FALSE	FALSE	FALSE	FALSE	FALSE	FALSE
Q9NUQ9	0	FALSE	FALSE	FALSE	FALSE	FALSE	FALSE	FALSE	FALSE
P36955	0	FALSE	FALSE	FALSE	FALSE	FALSE	FALSE	FALSE	FALSE
P53004	0	FALSE	FALSE	FALSE	FALSE	FALSE	FALSE	FALSE	FALSE
O00299	0	FALSE	FALSE	FALSE	FALSE	FALSE	FALSE	FALSE	FALSE
O95782	0	FALSE	FALSE	FALSE	FALSE	FALSE	FALSE	FALSE	FALSE
Q01970	0	FALSE	FALSE	FALSE	FALSE	FALSE	FALSE	FALSE	FALSE
P50895	0	FALSE	FALSE	FALSE	FALSE	FALSE	FALSE	FALSE	FALSE
Q99623	0	FALSE	FALSE	FALSE	FALSE	FALSE	FALSE	FALSE	FALSE
P00390	0	FALSE	FALSE	FALSE	FALSE	FALSE	FALSE	FALSE	FALSE
P62987	0	FALSE	FALSE	FALSE	FALSE	FALSE	FALSE	FALSE	FALSE
P54577	0	FALSE	FALSE	FALSE	FALSE	FALSE	FALSE	FALSE	FALSE
Q96QK1	0	FALSE	FALSE	FALSE	FALSE	FALSE	FALSE	FALSE	FALSE
Q15907	0	FALSE	FALSE	FALSE	FALSE	FALSE	FALSE	FALSE	FALSE
P61019	0	FALSE	FALSE	FALSE	FALSE	FALSE	FALSE	FALSE	FALSE
Q9NRW1	0	FALSE	FALSE	FALSE	FALSE	FALSE	FALSE	FALSE	FALSE
Q9Y230	1	FALSE	FALSE	FALSE	TRUE	FALSE	FALSE	FALSE	FALSE
Q658P3	0	FALSE	FALSE	FALSE	FALSE	FALSE	FALSE	FALSE	FALSE
P22695	0	FALSE	FALSE	FALSE	FALSE	FALSE	FALSE	FALSE	FALSE
P01780	0	FALSE	FALSE	FALSE	FALSE	FALSE	FALSE	FALSE	FALSE
P02746	0	FALSE	FALSE	FALSE	FALSE	FALSE	FALSE	FALSE	FALSE
P23368	0	FALSE	FALSE	FALSE	FALSE	FALSE	FALSE	FALSE	FALSE
Q9Y624	0	FALSE	FALSE	FALSE	FALSE	FALSE	FALSE	FALSE	FALSE
Q9UIQ6	0	FALSE	FALSE	FALSE	FALSE	FALSE	FALSE	FALSE	FALSE
P28482	0	FALSE	FALSE	FALSE	FALSE	FALSE	FALSE	FALSE	FALSE
P16109	0	FALSE	FALSE	FALSE	FALSE	FALSE	FALSE	FALSE	FALSE
Q96PL5	0	FALSE	FALSE	FALSE	FALSE	FALSE	FALSE	FALSE	FALSE
O60749	0	FALSE	FALSE	FALSE	FALSE	FALSE	FALSE	FALSE	FALSE
P16403	0	FALSE	FALSE	FALSE	FALSE	FALSE	FALSE	FALSE	FALSE
P63000	0	FALSE	FALSE	FALSE	FALSE	FALSE	FALSE	FALSE	FALSE
Q8N699	0	FALSE	FALSE	FALSE	FALSE	FALSE	FALSE	FALSE	FALSE
P08648	0	FALSE	FALSE	FALSE	FALSE	FALSE	FALSE	FALSE	FALSE
Q9C0C9	0	FALSE	FALSE	FALSE	FALSE	FALSE	FALSE	FALSE	FALSE
P07339	0	FALSE	FALSE	FALSE	FALSE	FALSE	FALSE	FALSE	FALSE
O60229	0	FALSE	FALSE	FALSE	FALSE	FALSE	FALSE	FALSE	FALSE
P52565	0	FALSE	FALSE	FALSE	FALSE	FALSE	FALSE	FALSE	FALSE
O94919	0	FALSE	FALSE	FALSE	FALSE	FALSE	FALSE	FALSE	FALSE
P04792	0	FALSE	FALSE	FALSE	FALSE	FALSE	FALSE	FALSE	FALSE
Q16778	0	FALSE	FALSE	FALSE	FALSE	FALSE	FALSE	FALSE	FALSE
P05121	0	FALSE	FALSE	FALSE	FALSE	FALSE	FALSE	FALSE	FALSE
P34932	0	FALSE	FALSE	FALSE	FALSE	FALSE	FALSE	FALSE	FALSE
P20340	1	FALSE	FALSE	TRUE	FALSE	FALSE	FALSE	FALSE	FALSE
Q6UX71	1	FALSE	FALSE	TRUE	FALSE	FALSE	FALSE	FALSE	FALSE
Q9BZQ8	0	FALSE	FALSE	FALSE	FALSE	FALSE	FALSE	FALSE	FALSE
P09104	1	FALSE	FALSE	TRUE	FALSE	FALSE	FALSE	FALSE	FALSE
Q5QNW6	1	FALSE	FALSE	TRUE	FALSE	FALSE	FALSE	FALSE	FALSE
O43150	1	FALSE	FALSE	TRUE	FALSE	FALSE	FALSE	FALSE	FALSE
O00560	1	FALSE	FALSE	TRUE	FALSE	FALSE	FALSE	FALSE	FALSE
Q12907	1	FALSE	FALSE	TRUE	FALSE	FALSE	FALSE	FALSE	FALSE
Q8IZ83	0	FALSE	FALSE	FALSE	FALSE	FALSE	FALSE	FALSE	FALSE
P62826	0	FALSE	FALSE	FALSE	FALSE	FALSE	FALSE	FALSE	FALSE
Q6UXH0	0	FALSE	FALSE	FALSE	FALSE	FALSE	FALSE	FALSE	FALSE
P00387	1	FALSE	FALSE	TRUE	FALSE	FALSE	FALSE	FALSE	FALSE
Q9BUN1	1	FALSE	FALSE	TRUE	FALSE	FALSE	FALSE	FALSE	FALSE
Q9NRY5	1	FALSE	FALSE	TRUE	FALSE	FALSE	FALSE	FALSE	FALSE
P50225	0	FALSE	FALSE	FALSE	FALSE	FALSE	FALSE	FALSE	FALSE
Q99829	1	FALSE	FALSE	TRUE	FALSE	FALSE	FALSE	FALSE	FALSE
P22891	1	FALSE	FALSE	TRUE	FALSE	FALSE	FALSE	FALSE	FALSE
P25786	1	FALSE	FALSE	TRUE	FALSE	FALSE	FALSE	FALSE	FALSE
Q9BR76	1	FALSE	FALSE	TRUE	FALSE	FALSE	FALSE	FALSE	FALSE
P40926	1	FALSE	FALSE	TRUE	FALSE	FALSE	FALSE	FALSE	FALSE
P06310	0	FALSE	FALSE	FALSE	FALSE	FALSE	FALSE	FALSE	FALSE
P43405	1	FALSE	FALSE	TRUE	FALSE	FALSE	FALSE	FALSE	FALSE
B0I1T2	0	FALSE	FALSE	FALSE	FALSE	FALSE	FALSE	FALSE	FALSE
Q969P0	1	FALSE	FALSE	TRUE	FALSE	FALSE	FALSE	FALSE	FALSE
Q15286	1	FALSE	FALSE	TRUE	FALSE	FALSE	FALSE	FALSE	FALSE
O43488	0	FALSE	FALSE	FALSE	FALSE	FALSE	FALSE	FALSE	FALSE
P27487	1	FALSE	FALSE	TRUE	FALSE	FALSE	FALSE	FALSE	FALSE
Q8NBI5	1	FALSE	FALSE	TRUE	FALSE	FALSE	FALSE	FALSE	FALSE
Q9P2B2	1	FALSE	FALSE	TRUE	FALSE	FALSE	FALSE	FALSE	FALSE
Q14165	1	FALSE	FALSE	TRUE	FALSE	FALSE	FALSE	FALSE	FALSE
O00748	1	FALSE	FALSE	TRUE	FALSE	FALSE	FALSE	FALSE	FALSE
Q9NR31	1	FALSE	FALSE	TRUE	FALSE	FALSE	FALSE	FALSE	FALSE
O75636	1	FALSE	FALSE	TRUE	FALSE	FALSE	FALSE	FALSE	FALSE
Q9H8L6	1	FALSE	FALSE	TRUE	FALSE	FALSE	FALSE	FALSE	FALSE
Q9UQ53	1	FALSE	FALSE	TRUE	FALSE	FALSE	FALSE	FALSE	FALSE
Q9BTU6	2	FALSE	FALSE	TRUE	FALSE	TRUE	FALSE	FALSE	FALSE
P35613	2	FALSE	FALSE	TRUE	FALSE	TRUE	FALSE	FALSE	FALSE
A0A0B4J1V0	2	FALSE	FALSE	TRUE	FALSE	TRUE	FALSE	FALSE	FALSE
P23284	2	FALSE	FALSE	TRUE	FALSE	TRUE	FALSE	FALSE	FALSE
P11940	1	FALSE	FALSE	FALSE	FALSE	TRUE	FALSE	FALSE	FALSE
P02654	1	FALSE	FALSE	FALSE	FALSE	TRUE	FALSE	FALSE	FALSE
Q15942	1	FALSE	FALSE	TRUE	FALSE	FALSE	FALSE	FALSE	FALSE
P10301	0	FALSE	FALSE	FALSE	FALSE	FALSE	FALSE	FALSE	FALSE
P0DOX3	0	FALSE	FALSE	FALSE	FALSE	FALSE	FALSE	FALSE	FALSE
Q9Y265	2	FALSE	FALSE	TRUE	FALSE	TRUE	FALSE	FALSE	FALSE
P60660	2	FALSE	FALSE	TRUE	FALSE	TRUE	FALSE	FALSE	FALSE
Q6E0U4	1	FALSE	FALSE	TRUE	FALSE	FALSE	FALSE	FALSE	FALSE
Q8WZ42	2	FALSE	FALSE	TRUE	FALSE	TRUE	FALSE	FALSE	FALSE
O75923	1	FALSE	FALSE	FALSE	FALSE	TRUE	FALSE	FALSE	FALSE
Q5JWF2	2	FALSE	FALSE	TRUE	FALSE	TRUE	FALSE	FALSE	FALSE
Q9Y6Z7	3	FALSE	FALSE	TRUE	TRUE	TRUE	FALSE	FALSE	FALSE
P49747	2	FALSE	FALSE	TRUE	FALSE	TRUE	FALSE	FALSE	FALSE
P26641	1	FALSE	FALSE	FALSE	FALSE	TRUE	FALSE	FALSE	FALSE
P51153	0	FALSE	FALSE	FALSE	FALSE	FALSE	FALSE	FALSE	FALSE
Q96AC1	2	FALSE	FALSE	TRUE	FALSE	TRUE	FALSE	FALSE	FALSE
P09972	2	FALSE	FALSE	TRUE	FALSE	TRUE	FALSE	FALSE	FALSE
Q99808	2	FALSE	FALSE	TRUE	FALSE	TRUE	FALSE	FALSE	FALSE
O75390	2	FALSE	FALSE	TRUE	FALSE	TRUE	FALSE	FALSE	FALSE
Q9NZP8	0	FALSE	FALSE	FALSE	FALSE	FALSE	FALSE	FALSE	FALSE
Q04637	0	FALSE	FALSE	FALSE	FALSE	FALSE	FALSE	FALSE	FALSE
Q16531	0	FALSE	FALSE	FALSE	FALSE	FALSE	FALSE	FALSE	FALSE
P56199	0	FALSE	FALSE	FALSE	FALSE	FALSE	FALSE	FALSE	FALSE
P46379	1	FALSE	FALSE	FALSE	FALSE	TRUE	FALSE	FALSE	FALSE
P35813	2	FALSE	FALSE	TRUE	FALSE	TRUE	FALSE	FALSE	FALSE
P49593	0	FALSE	FALSE	FALSE	FALSE	FALSE	FALSE	FALSE	FALSE
P04217	2	FALSE	FALSE	TRUE	FALSE	TRUE	FALSE	FALSE	FALSE
P25311	0	FALSE	FALSE	FALSE	FALSE	FALSE	FALSE	FALSE	FALSE
P01619	0	FALSE	FALSE	FALSE	FALSE	FALSE	FALSE	FALSE	FALSE
P09211	0	FALSE	FALSE	FALSE	FALSE	FALSE	FALSE	FALSE	FALSE
Q8NEU8	1	FALSE	FALSE	TRUE	FALSE	FALSE	FALSE	FALSE	FALSE
Q05209	2	FALSE	FALSE	TRUE	FALSE	TRUE	FALSE	FALSE	FALSE
Q12846	2	FALSE	FALSE	TRUE	FALSE	TRUE	FALSE	FALSE	FALSE
A0A0B4J1X5	2	FALSE	FALSE	TRUE	FALSE	TRUE	FALSE	FALSE	FALSE
P78417	1	FALSE	FALSE	FALSE	FALSE	TRUE	FALSE	FALSE	FALSE
P81605	1	FALSE	FALSE	FALSE	FALSE	TRUE	FALSE	FALSE	FALSE
P11766	2	FALSE	FALSE	TRUE	FALSE	TRUE	FALSE	FALSE	FALSE
Q9NTK5	2	FALSE	FALSE	TRUE	FALSE	TRUE	FALSE	FALSE	FALSE
Q9NY33	2	FALSE	FALSE	TRUE	FALSE	TRUE	FALSE	FALSE	FALSE
P49189	2	FALSE	FALSE	TRUE	FALSE	TRUE	FALSE	FALSE	FALSE
P21281	2	FALSE	FALSE	TRUE	FALSE	TRUE	FALSE	FALSE	FALSE
Q9UBX5	2	FALSE	FALSE	TRUE	FALSE	TRUE	FALSE	FALSE	FALSE
P54578	2	FALSE	FALSE	TRUE	FALSE	TRUE	FALSE	FALSE	FALSE
Q8N9N7	2	FALSE	FALSE	TRUE	FALSE	TRUE	FALSE	FALSE	FALSE
O75695	1	FALSE	FALSE	FALSE	FALSE	TRUE	FALSE	FALSE	FALSE
Q96RT1	0	FALSE	FALSE	FALSE	FALSE	FALSE	FALSE	FALSE	FALSE
P62873	2	FALSE	FALSE	TRUE	FALSE	TRUE	FALSE	FALSE	FALSE
Q3SY84	2	FALSE	FALSE	TRUE	FALSE	TRUE	FALSE	FALSE	FALSE
P21926	2	FALSE	FALSE	TRUE	FALSE	TRUE	FALSE	FALSE	FALSE
Q8IWA5	2	FALSE	FALSE	TRUE	FALSE	TRUE	FALSE	FALSE	FALSE
P49641	2	FALSE	FALSE	TRUE	FALSE	TRUE	FALSE	FALSE	FALSE
Q09666	1	FALSE	FALSE	FALSE	FALSE	TRUE	FALSE	FALSE	FALSE
P25325	1	FALSE	FALSE	FALSE	FALSE	TRUE	FALSE	FALSE	FALSE
P78539	1	FALSE	FALSE	FALSE	FALSE	TRUE	FALSE	FALSE	FALSE
P30613	1	FALSE	FALSE	FALSE	FALSE	TRUE	FALSE	FALSE	FALSE
P02655	1	FALSE	FALSE	FALSE	FALSE	TRUE	FALSE	FALSE	FALSE
P21796	1	FALSE	FALSE	FALSE	FALSE	TRUE	FALSE	FALSE	FALSE
P01709	1	FALSE	FALSE	FALSE	FALSE	TRUE	FALSE	FALSE	FALSE
P04839	2	FALSE	FALSE	TRUE	FALSE	TRUE	FALSE	FALSE	FALSE
Q96CW1	1	FALSE	FALSE	FALSE	FALSE	TRUE	FALSE	FALSE	FALSE
Q96FZ7	2	FALSE	FALSE	TRUE	FALSE	TRUE	FALSE	FALSE	FALSE
Q13510	2	FALSE	FALSE	TRUE	FALSE	TRUE	FALSE	FALSE	FALSE
Q9NV96	2	FALSE	FALSE	TRUE	FALSE	TRUE	FALSE	FALSE	FALSE
Q15758	2	FALSE	FALSE	TRUE	FALSE	TRUE	FALSE	FALSE	FALSE
P53990	1	FALSE	FALSE	FALSE	FALSE	TRUE	FALSE	FALSE	FALSE
P43652	1	FALSE	FALSE	FALSE	FALSE	TRUE	FALSE	FALSE	FALSE
P60953	2	FALSE	FALSE	TRUE	FALSE	TRUE	FALSE	FALSE	FALSE
P63010	1	FALSE	FALSE	FALSE	FALSE	TRUE	FALSE	FALSE	FALSE
P06331	2	FALSE	FALSE	TRUE	FALSE	TRUE	FALSE	FALSE	FALSE
P02774	2	FALSE	FALSE	TRUE	FALSE	TRUE	FALSE	FALSE	FALSE
P16930	2	FALSE	FALSE	TRUE	FALSE	TRUE	FALSE	FALSE	FALSE
P13224	1	FALSE	FALSE	FALSE	FALSE	TRUE	FALSE	FALSE	FALSE
P55103	1	FALSE	FALSE	FALSE	FALSE	TRUE	FALSE	FALSE	FALSE
Q9BXD5	1	FALSE	FALSE	FALSE	FALSE	TRUE	FALSE	FALSE	FALSE
Q8NG06	2	FALSE	FALSE	TRUE	FALSE	TRUE	FALSE	FALSE	FALSE
P29966	2	FALSE	FALSE	TRUE	FALSE	TRUE	FALSE	FALSE	FALSE
P36507	2	FALSE	FALSE	TRUE	FALSE	TRUE	FALSE	FALSE	FALSE
P51790	1	FALSE	FALSE	FALSE	FALSE	TRUE	FALSE	FALSE	FALSE
P01833	1	FALSE	FALSE	FALSE	FALSE	TRUE	FALSE	FALSE	FALSE
P28676	0	FALSE	FALSE	FALSE	FALSE	FALSE	FALSE	FALSE	FALSE
O00231	2	FALSE	FALSE	TRUE	FALSE	TRUE	FALSE	FALSE	FALSE
P48059	2	FALSE	FALSE	TRUE	FALSE	TRUE	FALSE	FALSE	FALSE
P49257	2	FALSE	FALSE	TRUE	FALSE	TRUE	FALSE	FALSE	FALSE
A2NJV5	2	FALSE	FALSE	TRUE	FALSE	TRUE	FALSE	FALSE	FALSE
P21695	2	FALSE	FALSE	TRUE	FALSE	TRUE	FALSE	FALSE	FALSE
P28074	2	FALSE	FALSE	TRUE	FALSE	TRUE	FALSE	FALSE	FALSE
Q7Z4W1	0	FALSE	FALSE	FALSE	FALSE	FALSE	FALSE	FALSE	FALSE
Q99439	1	FALSE	FALSE	FALSE	FALSE	TRUE	FALSE	FALSE	FALSE
P02749	0	FALSE	FALSE	FALSE	FALSE	FALSE	FALSE	FALSE	FALSE
Q86UD1	1	FALSE	FALSE	TRUE	FALSE	FALSE	FALSE	FALSE	FALSE
Q9NQC3	1	FALSE	FALSE	TRUE	FALSE	FALSE	FALSE	FALSE	FALSE
P19440	1	FALSE	FALSE	TRUE	FALSE	FALSE	FALSE	FALSE	FALSE
P04062	1	FALSE	FALSE	TRUE	FALSE	FALSE	FALSE	FALSE	FALSE
P80723	0	FALSE	FALSE	FALSE	FALSE	FALSE	FALSE	FALSE	FALSE
P01591	1	FALSE	FALSE	TRUE	FALSE	FALSE	FALSE	FALSE	FALSE
A0A0C4DH34	1	FALSE	FALSE	TRUE	FALSE	FALSE	FALSE	FALSE	FALSE
P08397	1	FALSE	FALSE	TRUE	FALSE	FALSE	FALSE	FALSE	FALSE
P02747	0	FALSE	FALSE	FALSE	FALSE	FALSE	FALSE	FALSE	FALSE
P61764	0	FALSE	FALSE	FALSE	FALSE	FALSE	FALSE	FALSE	FALSE
P61421	1	FALSE	FALSE	FALSE	FALSE	TRUE	FALSE	FALSE	FALSE
P24593	1	FALSE	FALSE	FALSE	FALSE	TRUE	FALSE	FALSE	FALSE
Q9NZQ3	1	FALSE	FALSE	FALSE	FALSE	TRUE	FALSE	FALSE	FALSE
Q9HA64	1	FALSE	FALSE	FALSE	FALSE	TRUE	FALSE	FALSE	FALSE
P16150	1	FALSE	FALSE	FALSE	FALSE	TRUE	FALSE	FALSE	FALSE
Q07812	1	FALSE	FALSE	FALSE	FALSE	TRUE	FALSE	FALSE	FALSE
P20618	1	FALSE	FALSE	FALSE	FALSE	TRUE	FALSE	FALSE	FALSE
Q6EMK4	1	FALSE	FALSE	FALSE	FALSE	TRUE	FALSE	FALSE	FALSE
O95466	2	FALSE	FALSE	TRUE	FALSE	TRUE	FALSE	FALSE	FALSE
Q96QA5	2	FALSE	FALSE	TRUE	FALSE	TRUE	FALSE	FALSE	FALSE
Q13094	2	FALSE	FALSE	TRUE	FALSE	TRUE	FALSE	FALSE	FALSE
Q13217	1	FALSE	FALSE	FALSE	FALSE	TRUE	FALSE	FALSE	FALSE
P13489	2	FALSE	FALSE	TRUE	FALSE	TRUE	FALSE	FALSE	FALSE
P54709	2	FALSE	FALSE	TRUE	FALSE	TRUE	FALSE	FALSE	FALSE
P08865	2	FALSE	FALSE	TRUE	FALSE	TRUE	FALSE	FALSE	FALSE
P30043	2	FALSE	FALSE	TRUE	FALSE	TRUE	FALSE	FALSE	FALSE
Q15365	2	FALSE	FALSE	TRUE	FALSE	TRUE	FALSE	FALSE	FALSE
Q8NCH0	2	FALSE	FALSE	TRUE	FALSE	TRUE	FALSE	FALSE	FALSE
Q9Y663	2	FALSE	FALSE	TRUE	FALSE	TRUE	FALSE	FALSE	FALSE
Q8NES3	2	FALSE	FALSE	TRUE	FALSE	TRUE	FALSE	FALSE	FALSE
P10599	2	FALSE	FALSE	TRUE	FALSE	TRUE	FALSE	FALSE	FALSE
A0A087WW87	2	FALSE	FALSE	TRUE	FALSE	TRUE	FALSE	FALSE	FALSE
P13798	2	FALSE	FALSE	TRUE	FALSE	TRUE	FALSE	FALSE	FALSE
Q7Z5R6	2	FALSE	FALSE	TRUE	FALSE	TRUE	FALSE	FALSE	FALSE
Q13103	2	FALSE	FALSE	TRUE	FALSE	TRUE	FALSE	FALSE	FALSE
Q00765	2	FALSE	FALSE	TRUE	FALSE	TRUE	FALSE	FALSE	FALSE
Q9H4G4	2	FALSE	FALSE	TRUE	FALSE	TRUE	FALSE	FALSE	FALSE
Q92608	2	FALSE	FALSE	TRUE	FALSE	TRUE	FALSE	FALSE	FALSE
Q9UEY8	2	FALSE	FALSE	TRUE	FALSE	TRUE	FALSE	FALSE	FALSE
P36959	2	FALSE	FALSE	TRUE	FALSE	TRUE	FALSE	FALSE	FALSE
O00151	3	FALSE	FALSE	TRUE	FALSE	TRUE	FALSE	TRUE	FALSE
P11717	3	FALSE	FALSE	TRUE	FALSE	TRUE	FALSE	TRUE	FALSE
P13598	3	FALSE	FALSE	TRUE	FALSE	TRUE	FALSE	TRUE	FALSE
P17927	3	FALSE	FALSE	TRUE	FALSE	TRUE	FALSE	TRUE	FALSE
P11279	3	FALSE	FALSE	TRUE	FALSE	TRUE	FALSE	TRUE	FALSE
Q9NVJ2	3	FALSE	FALSE	TRUE	FALSE	TRUE	FALSE	TRUE	FALSE
P01701	3	FALSE	FALSE	TRUE	FALSE	TRUE	FALSE	TRUE	FALSE
O75915	3	FALSE	FALSE	TRUE	FALSE	TRUE	FALSE	TRUE	FALSE
P51812	3	FALSE	FALSE	TRUE	FALSE	TRUE	FALSE	TRUE	FALSE
P62191	3	FALSE	FALSE	TRUE	FALSE	TRUE	FALSE	TRUE	FALSE
O15126	3	FALSE	FALSE	TRUE	FALSE	TRUE	FALSE	TRUE	FALSE
Q14520	3	FALSE	FALSE	TRUE	FALSE	TRUE	FALSE	TRUE	FALSE
O75882	3	FALSE	FALSE	TRUE	FALSE	TRUE	FALSE	TRUE	FALSE
P26599	3	FALSE	FALSE	TRUE	FALSE	TRUE	FALSE	TRUE	FALSE
Q16777	3	FALSE	FALSE	TRUE	FALSE	TRUE	FALSE	TRUE	FALSE
O14618	3	FALSE	FALSE	TRUE	FALSE	TRUE	FALSE	TRUE	FALSE
Q08722	3	FALSE	FALSE	TRUE	FALSE	TRUE	FALSE	TRUE	FALSE
P01116	3	FALSE	FALSE	TRUE	FALSE	TRUE	FALSE	TRUE	FALSE
Q7L7L0	3	FALSE	FALSE	TRUE	FALSE	TRUE	FALSE	TRUE	FALSE
P84095	3	FALSE	FALSE	TRUE	FALSE	TRUE	FALSE	TRUE	FALSE
Q6UVK1	3	FALSE	FALSE	TRUE	FALSE	TRUE	FALSE	TRUE	FALSE
P49913	3	FALSE	FALSE	TRUE	FALSE	TRUE	FALSE	TRUE	FALSE
P28066	3	FALSE	FALSE	TRUE	FALSE	TRUE	FALSE	TRUE	FALSE
Q9HB40	3	FALSE	FALSE	TRUE	FALSE	TRUE	FALSE	TRUE	FALSE
Q53RD9	3	FALSE	FALSE	TRUE	FALSE	TRUE	FALSE	TRUE	FALSE
P35221	3	FALSE	FALSE	TRUE	FALSE	TRUE	FALSE	TRUE	FALSE
Q969T9	4	FALSE	FALSE	TRUE	FALSE	TRUE	TRUE	TRUE	FALSE
P14151	3	FALSE	FALSE	FALSE	FALSE	TRUE	TRUE	TRUE	FALSE
P06703	4	FALSE	FALSE	TRUE	FALSE	TRUE	TRUE	TRUE	FALSE
A0A075B6K4	3	FALSE	FALSE	TRUE	FALSE	TRUE	FALSE	TRUE	FALSE
P00492	3	FALSE	FALSE	TRUE	FALSE	TRUE	FALSE	TRUE	FALSE
Q9UN37	4	FALSE	FALSE	TRUE	FALSE	TRUE	TRUE	TRUE	FALSE
O15498	4	FALSE	FALSE	TRUE	FALSE	TRUE	TRUE	TRUE	FALSE
P07741	4	FALSE	FALSE	TRUE	FALSE	TRUE	TRUE	TRUE	FALSE
Q15722	3	FALSE	FALSE	FALSE	FALSE	TRUE	TRUE	TRUE	FALSE
Q13637	4	FALSE	FALSE	TRUE	TRUE	TRUE	FALSE	TRUE	FALSE
Q16401	4	FALSE	FALSE	TRUE	FALSE	TRUE	TRUE	TRUE	FALSE
A0A0A0MRZ8	4	FALSE	FALSE	TRUE	FALSE	TRUE	TRUE	TRUE	FALSE
P25789	4	FALSE	FALSE	TRUE	FALSE	TRUE	TRUE	TRUE	FALSE
Q9UH65	4	FALSE	FALSE	TRUE	FALSE	TRUE	TRUE	TRUE	FALSE
P61626	4	FALSE	FALSE	TRUE	FALSE	TRUE	TRUE	TRUE	FALSE
P32189	3	FALSE	FALSE	TRUE	FALSE	TRUE	TRUE	FALSE	FALSE
Q16644	4	FALSE	FALSE	TRUE	FALSE	TRUE	TRUE	TRUE	FALSE
O14786	4	FALSE	FALSE	TRUE	FALSE	TRUE	TRUE	TRUE	FALSE
P07988	4	FALSE	FALSE	TRUE	FALSE	TRUE	TRUE	TRUE	FALSE
P48509	4	FALSE	FALSE	TRUE	FALSE	TRUE	TRUE	TRUE	FALSE
Q9UBV8	4	FALSE	FALSE	TRUE	FALSE	TRUE	TRUE	TRUE	FALSE
Q6VY07	3	FALSE	FALSE	TRUE	FALSE	FALSE	TRUE	TRUE	FALSE
O60437	3	FALSE	FALSE	TRUE	FALSE	FALSE	TRUE	TRUE	FALSE
P06312	3	FALSE	FALSE	TRUE	FALSE	FALSE	TRUE	TRUE	FALSE
Q9BS26	3	FALSE	FALSE	TRUE	FALSE	FALSE	TRUE	TRUE	FALSE
O95866	3	FALSE	FALSE	TRUE	FALSE	FALSE	TRUE	TRUE	FALSE
P84243	3	FALSE	FALSE	TRUE	FALSE	FALSE	TRUE	TRUE	FALSE
Q9BY76	2	FALSE	FALSE	TRUE	FALSE	FALSE	FALSE	TRUE	FALSE
P61081	3	FALSE	FALSE	TRUE	FALSE	FALSE	TRUE	TRUE	FALSE
P06133	3	FALSE	FALSE	TRUE	FALSE	FALSE	TRUE	TRUE	FALSE
A0A087WSY6	3	FALSE	FALSE	TRUE	FALSE	FALSE	TRUE	TRUE	FALSE
P14209	3	FALSE	FALSE	TRUE	FALSE	FALSE	TRUE	TRUE	FALSE
Q02083	3	FALSE	FALSE	TRUE	FALSE	FALSE	TRUE	TRUE	FALSE
Q9Y5X1	2	FALSE	FALSE	FALSE	FALSE	FALSE	TRUE	TRUE	FALSE
P17936	3	FALSE	FALSE	TRUE	FALSE	FALSE	TRUE	TRUE	FALSE
Q8IW52	3	FALSE	FALSE	TRUE	FALSE	FALSE	TRUE	TRUE	FALSE
Q92692	3	FALSE	FALSE	TRUE	FALSE	FALSE	TRUE	TRUE	FALSE
P11168	3	FALSE	FALSE	TRUE	FALSE	FALSE	TRUE	TRUE	FALSE
P13073	3	FALSE	FALSE	TRUE	FALSE	FALSE	TRUE	TRUE	FALSE
A0A075B6I9	3	FALSE	FALSE	TRUE	FALSE	FALSE	TRUE	TRUE	FALSE
A0A075B6H9	3	FALSE	FALSE	TRUE	FALSE	FALSE	TRUE	TRUE	FALSE
Q96MK2	3	FALSE	FALSE	TRUE	FALSE	FALSE	TRUE	TRUE	FALSE
Q9UQE7	3	FALSE	FALSE	TRUE	FALSE	FALSE	TRUE	TRUE	FALSE
P28072	3	FALSE	FALSE	TRUE	FALSE	FALSE	TRUE	TRUE	FALSE
P07477	3	FALSE	FALSE	TRUE	FALSE	FALSE	TRUE	TRUE	FALSE
P62942	3	FALSE	FALSE	TRUE	FALSE	FALSE	TRUE	TRUE	FALSE
Q16659	3	FALSE	FALSE	TRUE	FALSE	FALSE	TRUE	TRUE	FALSE
Q9ULC0	3	FALSE	FALSE	TRUE	FALSE	FALSE	TRUE	TRUE	FALSE
A0A075B6H7	3	FALSE	FALSE	TRUE	FALSE	FALSE	TRUE	TRUE	FALSE
P62899	3	FALSE	FALSE	TRUE	FALSE	FALSE	TRUE	TRUE	FALSE
Q3V6T2	3	FALSE	FALSE	TRUE	FALSE	FALSE	TRUE	TRUE	FALSE
Q8TAQ9	3	FALSE	FALSE	TRUE	FALSE	FALSE	TRUE	TRUE	FALSE
Q96Q89	3	FALSE	FALSE	TRUE	FALSE	FALSE	TRUE	TRUE	FALSE
A0A0B4J1U7	3	FALSE	FALSE	TRUE	FALSE	FALSE	TRUE	TRUE	FALSE
A2RUR9	3	FALSE	FALSE	TRUE	FALSE	FALSE	TRUE	TRUE	FALSE
Q7Z5P9	3	FALSE	FALSE	TRUE	FALSE	FALSE	TRUE	TRUE	FALSE
Q6ZVM7	3	FALSE	FALSE	TRUE	FALSE	FALSE	TRUE	TRUE	FALSE
Q5HYI8	3	FALSE	FALSE	TRUE	FALSE	FALSE	TRUE	TRUE	FALSE
P19397	3	FALSE	FALSE	TRUE	FALSE	FALSE	TRUE	TRUE	FALSE
Q96SB3	3	FALSE	FALSE	TRUE	FALSE	FALSE	TRUE	TRUE	FALSE
Q969T7	3	FALSE	FALSE	TRUE	FALSE	FALSE	TRUE	TRUE	FALSE
C9JN71	3	FALSE	FALSE	TRUE	FALSE	FALSE	TRUE	TRUE	FALSE
Q8WXH0	2	FALSE	FALSE	FALSE	FALSE	FALSE	TRUE	TRUE	FALSE
P62910	2	FALSE	FALSE	FALSE	FALSE	FALSE	TRUE	TRUE	FALSE
Q9Y697	2	FALSE	FALSE	FALSE	FALSE	FALSE	TRUE	TRUE	FALSE
Q9HB65	2	FALSE	FALSE	FALSE	FALSE	FALSE	TRUE	TRUE	FALSE
O95025	2	FALSE	FALSE	FALSE	FALSE	FALSE	TRUE	TRUE	FALSE
Q96LM5	2	FALSE	FALSE	FALSE	FALSE	FALSE	TRUE	TRUE	FALSE
Q8TCU4	2	FALSE	FALSE	FALSE	FALSE	FALSE	TRUE	TRUE	FALSE
Q5SYB0	2	FALSE	FALSE	FALSE	FALSE	FALSE	TRUE	TRUE	FALSE
Q9NTU7	2	FALSE	FALSE	FALSE	FALSE	FALSE	TRUE	TRUE	FALSE
Q86SQ0	2	FALSE	FALSE	FALSE	FALSE	FALSE	TRUE	TRUE	FALSE
P35590	2	FALSE	FALSE	FALSE	FALSE	FALSE	TRUE	TRUE	FALSE
Q7Z6K1	2	FALSE	FALSE	FALSE	FALSE	FALSE	TRUE	TRUE	FALSE
